# Supplementary material for: Integration of horizontally acquired light-harvesting genes into an ancestral regulatory network in the cyanobacterium Acaryochloris marina MBIC11017
Source: mBio. 2024 Nov 18;15(12):e02423-24. doi: 10.1128/mbio.02423-24 (PMC11633204; doi:10.1128/mbio.02423-24)
Supplement: Table S1 — All differentially expressed genes in MU13 between LL-FR and HL-WL environments. [file mbio.02423-24-s0003.xlsx]

## Sheet: MU13_DE_annot_combined
ID	Log2 (WL/FR)	padj	Annotation	COG_category	GOs	KEGG_ko	KEGG_Pathway
fig|329726.85.peg.1855	-5.88799	6.74e-48	Photosystem II 12 kDa extrinsic protein (PsbU)	L	GO:0005575,GO:0005622,GO:0005623,GO:0005737,GO:0005886,GO:0009521,GO:0009523,GO:0009579,GO:0016020,GO:0030075,GO:0030096,GO:0032991,GO:0034357,GO:0043226,GO:0043228,GO:0043229,GO:0043232,GO:0044422,GO:0044424,GO:0044425,GO:0044436,GO:0044444,GO:0044459,GO:0044464,GO:0071944,GO:0098796,GO:0098797	ko:K02719	ko00195,ko01100,map00195,map01100
fig|329726.85.peg.1334	-4.93037	5.77e-36	hypothetical protein	S	-	-	-
fig|329726.85.peg.1856	-4.54302	2.07e-24	Peptidyl-prolyl cis-trans isomerase	O	-	ko:K01802	-
fig|329726.85.peg.1335	-4.63982	1.93e-23	Phage tail sheath protein FI	S	-	ko:K06907	-
fig|329726.85.peg.6297	-4.08212	1.38e-19	Pentapeptide repeat family protein	V	-	-	-
fig|329726.85.peg.1514	-4.46045	6.72e-17	hypothetical protein	-	-	-	-
fig|329726.85.peg.924	-4.21934	5.4e-16	General secretion pathway protein G	U	-	ko:K02650	ko02020,map02020
fig|329726.85.peg.3036	-3.40419	4.71e-14	hypothetical protein	-	-	-	-
fig|329726.85.peg.1333	-3.40556	7.86e-14	hypothetical protein	S	-	-	-
fig|329726.85.peg.4448	-3.27856	1.73e-13	Elongation factor G-like protein RSP_2247	J	-	ko:K02355	-
fig|329726.85.peg.664	-3.71658	3.57e-13	Photosystem II protein D2 (PsbD)	C	GO:0005575,GO:0005622,GO:0005623,GO:0005737,GO:0005886,GO:0009521,GO:0009523,GO:0009579,GO:0016020,GO:0030075,GO:0030096,GO:0032991,GO:0034357,GO:0043226,GO:0043228,GO:0043229,GO:0043232,GO:0044422,GO:0044424,GO:0044425,GO:0044436,GO:0044444,GO:0044459,GO:0044464,GO:0071944,GO:0098796,GO:0098797	ko:K02706	ko00195,ko01100,map00195,map01100
fig|329726.85.peg.5093	-3.18645	1.91e-11	Phage tail collar domain	S	-	-	-
fig|329726.85.peg.1316	5.10688	3.08e-11	hypothetical protein	J	-	-	-
fig|329726.85.peg.1336	-3.73801	1.36e-10	hypothetical protein	S	-	-	-
fig|329726.85.peg.2106	-3.5098	1.16e-09	Glo7428_3183-like protein	S	-	-	-
fig|329726.85.peg.1337	-3.42788	5.43e-09	hypothetical protein	-	-	-	-
fig|329726.85.peg.5096	-3.44218	6.56e-09	Acetyltransferase GNAT family	K	-	-	-
fig|329726.85.peg.1315	5.07465	1.2e-08	hypothetical protein	-	-	-	-
fig|329726.85.peg.450	-3.37297	1.94e-08	Phage baseplate assembly protein GpW	S	-	ko:K06903	-
fig|329726.85.peg.6296	-3.26316	2.79e-08	hypothetical protein	S	-	-	-
fig|329726.85.peg.1332	-3.20575	3.17e-08	hypothetical protein	S	-	-	-
fig|329726.85.peg.1314	4.71864	3.84e-08	O-acetyl-ADP-ribose deacetylase	S	-	-	-
fig|329726.85.peg.1338	-2.50739	9.34e-08	Two-component system sensor histidine kinase	T	-	-	-
fig|329726.85.peg.4968	-2.42339	1.58e-07	Universal stress protein Sll1388	T	-	-	-
fig|329726.85.peg.1339	-2.69437	2.02e-07	Two-component transcriptional response regulator LuxR family	K	-	-	-
fig|329726.85.peg.1328	-3.09167	2.14e-07	hypothetical protein	S	-	-	-
fig|329726.85.peg.1346	-2.66737	2.14e-07	Translation initiation factor 2 (IF-2 GTPase)	T	-	-	-
fig|329726.85.peg.5094	-2.5696	2.14e-07	Phage tail collar domain	S	-	-	-
fig|329726.85.peg.5095	-2.83205	2.71e-07	hypothetical protein	-	-	-	-
fig|329726.85.peg.2107	-2.43483	5.99e-07	hypothetical protein	-	-	-	-
fig|329726.85.peg.6573	3.04284	7.66e-07	CAB/ELIP/HLIP family protein	S	-	ko:K01772	ko00860,ko01100,ko01110,map00860,map01100,map01110
fig|329726.85.peg.938	2.72094	2.49e-06	hypothetical protein	-	-	-	-
fig|329726.85.peg.2112	-2.9834	6.85e-06	hypothetical protein	I	-	-	-
fig|329726.85.peg.2105	-2.38316	7.96e-06	Hypothetical protein Slr0957 homolog	S	-	-	-
fig|329726.85.peg.1652	-2.32739	1.64e-05	hypothetical protein	E	-	-	-
fig|329726.85.peg.2071	-2.12337	3.58e-05	Aquaporin Z	U	-	ko:K06188	-
fig|329726.85.peg.3292	3.1876	3.67e-05	RNA-2'3'-PO4:RNA-5'-OH ligase	L	-	ko:K14415	-
fig|329726.85.peg.4145	2.63568	4.28e-05	ATP-dependent Clp protease proteolytic subunit ClpP (EC 3.4.21.92)	OU	-	ko:K01358	ko04112,ko04212,map04112,map04212
fig|329726.85.peg.1466	2.82482	4.66e-05	CobW GTPase involved in cobalt insertion for B12 biosynthesis	S	-	ko:K02234	-
fig|329726.85.peg.253	-2.74645	7.55e-05	WD-repeat protein	K	-	ko:K07131	-
fig|329726.85.peg.5805	4.1618	7.55e-05	ADP-ribosylglycohydrolase	O	-	-	-
fig|329726.85.peg.1945	2.4178	7.9e-05	hypothetical protein	S	-	-	-
fig|329726.85.peg.1204	3.15175	8.81e-05	Carboxysome protein CcmM	C	-	ko:K08698	-
fig|329726.85.peg.6936	2.58505	8.81e-05	Protein of unknown function DUF1232	S	-	-	-
fig|329726.85.peg.3636	-2.41037	9.91e-05	Photosystem I subunit II (PsaD)	S	GO:0005575,GO:0005622,GO:0005623,GO:0005737,GO:0005886,GO:0009521,GO:0009522,GO:0009579,GO:0016020,GO:0030075,GO:0030094,GO:0032991,GO:0034357,GO:0043226,GO:0043228,GO:0043229,GO:0043232,GO:0044422,GO:0044424,GO:0044425,GO:0044436,GO:0044444,GO:0044459,GO:0044464,GO:0071944,GO:0098796,GO:0098797	ko:K02692	ko00195,ko01100,map00195,map01100
fig|329726.85.peg.70	2.12894	0.000132929	Helicase	L	-	-	-
fig|329726.85.peg.7115	3.50231	0.000162013	hypothetical protein	-	-	-	-
fig|329726.85.peg.2922	2.92159	0.000174733	Secreted and surface protein containing fasciclin-like repeats	M	GO:0005575,GO:0005576,GO:0005615,GO:0044421	-	-
fig|329726.85.peg.4771	2.38275	0.000212416	Fructose-bisphosphate aldolase class II (EC 4.1.2.13)	G	-	ko:K01624	ko00010,ko00030,ko00051,ko00680,ko00710,ko01100,ko01110,ko01120,ko01130,ko01200,ko01230,map00010,map00030,map00051,map00680,map00710,map01100,map01110,map01120,map01130,map01200,map01230
fig|329726.85.peg.453	-2.44034	0.000251418	hypothetical protein	-	-	-	-
fig|329726.85.peg.1343	-2.12066	0.000258221	ATPase AAA family	O	-	-	-
fig|329726.85.peg.4098	2.60043	0.000301122	ABC transporter ATP-binding protein	V	-	ko:K06147	-
fig|329726.85.peg.4969	-1.91288	0.000357149	Phosphoenolpyruvate synthase (EC 2.7.9.2)	G	-	ko:K01007	ko00620,ko00680,ko00720,ko01100,ko01120,ko01200,map00620,map00680,map00720,map01100,map01120,map01200
fig|329726.85.peg.5955	-2.11206	0.000357149	Photosystem II protein PsbY	-	-	-	-
fig|329726.85.peg.3955	2.20397	0.000411419	Diflavin flavoprotein A 1	C	-	-	-
fig|329726.85.peg.4097	-2.34395	0.000411419	Methyl-accepting chemotaxis protein	NT	-	-	-
fig|329726.85.peg.1949	2.2995	0.000586757	LSU ribosomal protein L21p	J	GO:0003674,GO:0003735,GO:0005198	ko:K02888	ko03010,map03010
fig|329726.85.peg.6017	2.93385	0.000750716	Uncharacterized protein COG3236	O	-	ko:K09935	-
fig|329726.85.peg.6919	-1.68586	0.000754055	Light-independent protochlorophyllide reductase subunit B (EC 1.3.7.7)	F	-	ko:K04039	ko00860,ko01100,ko01110,map00860,map01100,map01110
fig|329726.85.peg.699	-2.03617	0.000754055	DNA-binding protein HU	L	GO:0003674,GO:0003676,GO:0003677,GO:0005488,GO:0005575,GO:0005622,GO:0005623,GO:0005737,GO:0005829,GO:0008150,GO:0009889,GO:0010556,GO:0019219,GO:0019222,GO:0031323,GO:0031326,GO:0044424,GO:0044444,GO:0044464,GO:0050789,GO:0050794,GO:0051171,GO:0051252,GO:0060255,GO:0065007,GO:0080090,GO:0097159,GO:1901363,GO:1903506,GO:2001141	ko:K03530	-
fig|329726.85.peg.1318	3.46316	0.000871669	HNH endonuclease family protein	L	-	-	-
fig|329726.85.peg.2490	2.25904	0.000881419	Translation elongation factor G paralog VC2342	J	-	ko:K02355	-
fig|329726.85.peg.1507	-2.02637	0.00106941	Membrane protease family protein BA0301	O	-	-	-
fig|329726.85.peg.3724	-2.09898	0.00123706	hypothetical protein	-	-	-	-
fig|329726.85.peg.6842	1.98941	0.00155565	hypothetical protein	S	-	-	-
fig|329726.85.peg.456	-2.09081	0.00159272	hypothetical protein	S	-	-	-
fig|329726.85.peg.2552	-2.55618	0.00165681	hypothetical protein	-	-	-	-
fig|329726.85.peg.4154	2.33022	0.00166875	hypothetical protein	S	-	-	-
fig|329726.85.peg.811	2.66233	0.00186639	FIG00873868: hypothetical protein	-	-	-	-
fig|329726.85.peg.1642	-1.57489	0.00210464	Alkaline phosphatase (EC 3.1.3.1)	Q	-	-	-
fig|329726.85.peg.1296	2.28545	0.00214841	Tyrosine-protein kinase (EC 2.7.10.2)	D	-	-	-
fig|329726.85.peg.5919	1.91411	0.00214841	FIG020308: hypothetical protein	S	-	-	-
fig|329726.85.peg.4015	-1.8951	0.00233932	hypothetical protein	S	-	-	-
fig|329726.85.peg.4480	-1.69892	0.00246137	Soluble guanylyl cyclase beta 1 subunit	H	-	-	-
fig|329726.85.peg.1025	-1.91221	0.00297058	Translation initiation factor 2 (IF-2 GTPase)	S	-	-	-
fig|329726.85.peg.4883	1.76506	0.00337875	Serine/threonine kinase	KLT	-	-	-
fig|329726.85.peg.4137	1.96344	0.0035984	hypothetical protein	S	-	-	-
fig|329726.85.peg.4660	-1.60058	0.00376916	hypothetical protein	S	-	-	-
fig|329726.85.peg.830	-2.32271	0.00384257	hypothetical protein	-	-	-	-
fig|329726.85.peg.4259	2.03275	0.00423033	COG0071: Molecular chaperone (small heat shock protein)	O	-	ko:K13993	ko04141,map04141
fig|329726.85.peg.2640	2.10272	0.00479954	Global nitrogen regulatory protein CRP family of transcriptional regulators	K	GO:0003674,GO:0003676,GO:0003677,GO:0005488,GO:0005575,GO:0032991,GO:0032993,GO:0043565,GO:0097159,GO:1901363	ko:K21561	-
fig|329726.85.peg.6874	2.91903	0.00544682	Efflux ABC transporter permease protein	S	-	ko:K01992	-
fig|329726.85.peg.5508	2.00698	0.00600821	hypothetical protein	-	-	-	-
fig|329726.85.peg.1210	-1.70786	0.00636482	Pentapeptide repeat family protein	S	-	-	-
fig|329726.85.peg.2432	2.12654	0.00636482	COG0071: Molecular chaperone (small heat shock protein)	O	-	ko:K13993	ko04141,map04141
fig|329726.85.peg.2931	-1.49794	0.00636482	Light-independent protochlorophyllide reductase iron-sulfur ATP-binding protein ChlL (EC 1.3.7.7)	P	-	ko:K04037	ko00860,ko01100,ko01110,map00860,map01100,map01110
fig|329726.85.peg.5120	2.07227	0.00636482	hypothetical protein	-	-	-	-
fig|329726.85.peg.6284	-1.67296	0.00636482	Methyl-accepting chemotaxis protein	T	-	ko:K02660,ko:K11525	ko02020,ko02025,map02020,map02025
fig|329726.85.peg.670	1.87393	0.00636482	hypothetical protein	-	-	-	-
fig|329726.85.peg.3103	-1.7794	0.00728456	hypothetical protein	O	-	-	-
fig|329726.85.peg.826	1.75816	0.00728456	hypothetical protein	U	-	-	-
fig|329726.85.peg.3942	2.18426	0.00736301	Ribulose-phosphate 3-epimerase (EC 5.1.3.1)	G	GO:0003674,GO:0003824,GO:0004750,GO:0005488,GO:0005575,GO:0005622,GO:0005623,GO:0005737,GO:0005829,GO:0005975,GO:0005996,GO:0006081,GO:0006098,GO:0006139,GO:0006725,GO:0006732,GO:0006733,GO:0006739,GO:0006753,GO:0006793,GO:0006796,GO:0006807,GO:0008150,GO:0008152,GO:0009052,GO:0009056,GO:0009117,GO:0009987,GO:0016052,GO:0016853,GO:0016854,GO:0016857,GO:0019321,GO:0019323,GO:0019362,GO:0019637,GO:…	ko:K01783	ko00030,ko00040,ko00710,ko01100,ko01110,ko01120,ko01130,ko01200,ko01230,map00030,map00040,map00710,map01100,map01110,map01120,map01130,map01200,map01230
fig|329726.85.peg.3310	-1.84302	0.00743714	hypothetical protein	-	-	-	-
fig|329726.85.peg.3819	-1.78586	0.00746365	hypothetical protein	S	-	-	-
fig|329726.85.peg.4650	2.32581	0.0080183	Membrane proteins related to metalloendopeptidases	M	-	-	-
fig|329726.85.peg.6572	-1.62713	0.00803297	hemolysin A	Q	-	-	-
fig|329726.85.peg.1203	2.54804	0.00836645	Carboxysome protein CcmL	CQ	-	ko:K08697	-
fig|329726.85.peg.36	-1.55907	0.00849139	hypothetical protein	U	-	-	-
fig|329726.85.peg.6635	-1.53019	0.00852586	hypothetical protein	U	-	-	-
fig|329726.85.peg.2601	-1.74502	0.00870936	FIG00872561: hypothetical protein	-	-	-	-
fig|329726.85.peg.193	-2.06652	0.008744	hypothetical protein	-	-	-	-
fig|329726.85.peg.801	1.91022	0.008744	hypothetical protein	NT	-	-	-
fig|329726.85.peg.3825	-1.9535	0.00895415	hypothetical protein	IQ	-	-	-
fig|329726.85.peg.1201	2.03813	0.00974861	Carbon dioxide-concentrating mechanism protein CcmK homolog 2	CQ	-	ko:K08696	-
fig|329726.85.peg.2939	-1.44634	0.0102399	NAD(P)H-hydrate epimerase (EC 5.1.99.6) / ADP-dependent (S)-NAD(P)H-hydrate dehydratase (EC 4.2.1.136)	H	-	ko:K17758,ko:K17759	-
fig|329726.85.peg.6815	-1.56307	0.01041	hypothetical protein	S	-	-	-
fig|329726.85.peg.2938	-1.83928	0.010699	Photosystem I subunit IX (PsaJ)	-	-	-	-
fig|329726.85.peg.2658	1.61594	0.0112084	probable iron binding protein from the HesB_IscA_SufA family	S	GO:0003674,GO:0005488,GO:0005506,GO:0005515,GO:0006790,GO:0006807,GO:0008150,GO:0008152,GO:0008198,GO:0009987,GO:0010467,GO:0016043,GO:0016226,GO:0019538,GO:0022607,GO:0031163,GO:0042802,GO:0043167,GO:0043169,GO:0043170,GO:0044085,GO:0044237,GO:0044238,GO:0046872,GO:0046914,GO:0048037,GO:0051186,GO:0051536,GO:0051537,GO:0051540,GO:0051604,GO:0071704,GO:0071840,GO:0097428,GO:1901564	ko:K13628	-
fig|329726.85.peg.6670	1.63816	0.0112084	Inner membrane protein translocase and chaperone YidC short form OxaI-like	U	-	ko:K03217	ko02024,ko03060,ko03070,map02024,map03060,map03070
fig|329726.85.peg.2508	-1.72745	0.0114389	hypothetical protein	-	-	-	-
fig|329726.85.peg.5655	1.78491	0.0114389	hypothetical protein	-	-	-	-
fig|329726.85.peg.2117	2.06689	0.0115548	Carbonic anhydrase beta class (EC 4.2.1.1)	P	-	ko:K01673	ko00910,map00910
fig|329726.85.peg.2937	-1.91189	0.0120404	Photosystem I subunit III plastocyanin (cyt c553) docking protein (PsaF)	S	GO:0005575,GO:0005622,GO:0005623,GO:0005737,GO:0005886,GO:0009521,GO:0009522,GO:0009579,GO:0016020,GO:0030075,GO:0030094,GO:0032991,GO:0034357,GO:0043226,GO:0043228,GO:0043229,GO:0043232,GO:0044422,GO:0044424,GO:0044425,GO:0044436,GO:0044444,GO:0044459,GO:0044464,GO:0071944,GO:0098796,GO:0098797	ko:K02694	ko00195,ko01100,map00195,map01100
fig|329726.85.peg.6901	1.6518	0.013155	Alr1295 protein	O	-	-	-
fig|329726.85.peg.6875	2.87123	0.0132894	Efflux ABC transporter ATP-binding protein	S	-	ko:K01990	-
fig|329726.85.peg.4510	2.2994	0.0136564	Uncharacterized protein SCO1764	S	-	ko:K07074	-
fig|329726.85.peg.532	1.89149	0.0137928	NADPH-dependent FMN reductase family protein	S	-	ko:K00299	ko00740,ko00920,ko01100,map00740,map00920,map01100
fig|329726.85.peg.4146	1.90443	0.0141076	ATP-dependent Clp protease proteolytic subunit ClpP (EC 3.4.21.92)	O	-	ko:K01358	ko04112,ko04212,map04112,map04212
fig|329726.85.peg.5343	-1.57099	0.0141076	Phosphate-binding protein	UW	-	ko:K09942	-
fig|329726.85.peg.5158	-1.59819	0.0146861	Photosystem II protein PsbV cytochrome c550	C	GO:0005575,GO:0005622,GO:0005623,GO:0009579,GO:0016020,GO:0034357,GO:0042651,GO:0044424,GO:0044436,GO:0044464	ko:K02720	ko00195,ko01100,map00195,map01100
fig|329726.85.peg.1572	2.2018	0.014733	hypothetical protein	-	-	-	-
fig|329726.85.peg.4248	1.78187	0.014733	hypothetical protein	ET	-	-	-
fig|329726.85.peg.4481	-1.44667	0.014733	Circadian input kinase A	T	-	-	-
fig|329726.85.peg.4699	1.90118	0.014733	hypothetical protein	L	-	-	-
fig|329726.85.peg.3604	-1.55606	0.0155171	DNA-binding protein HU	L	GO:0003674,GO:0003676,GO:0003677,GO:0005488,GO:0005575,GO:0005622,GO:0005623,GO:0005737,GO:0005829,GO:0008150,GO:0009889,GO:0010556,GO:0019219,GO:0019222,GO:0031323,GO:0031326,GO:0044424,GO:0044444,GO:0044464,GO:0050789,GO:0050794,GO:0051171,GO:0051252,GO:0060255,GO:0065007,GO:0080090,GO:0097159,GO:1901363,GO:1903506,GO:2001141	ko:K03530	-
fig|329726.85.peg.5462	2.50597	0.0155543	hypothetical protein	S	-	-	-
fig|329726.85.peg.3902	1.6117	0.0156786	Carboxyl-terminal protease	M	-	ko:K03797	-
fig|329726.85.peg.6177	1.75775	0.0156786	hypothetical protein	NU	-	-	-
fig|329726.85.peg.3508	2.05223	0.0159767	hypothetical protein	-	-	-	-
fig|329726.85.peg.5087	2.05568	0.0159767	SepF FtsZ-interacting protein related to cell division	D	GO:0005575,GO:0005623,GO:0005886,GO:0016020,GO:0044464,GO:0071944	ko:K09772	-
fig|329726.85.peg.6341	2.21125	0.0163113	Aspartyl/Asparaginyl beta-hydroxylase	O	-	-	-
fig|329726.85.peg.3539	1.76003	0.0176278	Permease of the drug/metabolite transporter (DMT) superfamily	EG	-	-	-
fig|329726.85.peg.1324	1.66448	0.0180001	N-acetylmannosaminyltransferase (EC 2.4.1.187)	M	-	ko:K05946	ko05111,map05111
fig|329726.85.peg.5965	1.77757	0.0185046	hypothetical protein	-	-	-	-
fig|329726.85.peg.7118	2.07432	0.0204365	hypothetical protein	S	-	-	-
fig|329726.85.peg.2275	-1.48614	0.0217024	hypothetical protein	-	-	-	-
fig|329726.85.peg.3294	2.21493	0.0217024	Glutathione S-transferase (EC 2.5.1.18)	O	-	ko:K00799	ko00480,ko00980,ko00982,ko00983,ko01524,ko05200,ko05204,ko05225,ko05418,map00480,map00980,map00982,map00983,map01524,map05200,map05204,map05225,map05418
fig|329726.85.peg.4982	1.41979	0.0217024	Aconitate hydratase 2 (EC 4.2.1.3)	C	GO:0003674,GO:0003676,GO:0003723,GO:0003729,GO:0003730,GO:0003824,GO:0003994,GO:0005488,GO:0006082,GO:0006091,GO:0006099,GO:0006101,GO:0006629,GO:0006631,GO:0008150,GO:0008152,GO:0009056,GO:0009060,GO:0009062,GO:0009987,GO:0015980,GO:0016042,GO:0016054,GO:0016829,GO:0016835,GO:0016836,GO:0016999,GO:0017001,GO:0017144,GO:0019541,GO:0019543,GO:0019626,GO:0019629,GO:0019752,GO:0032787,GO:0042737,GO:…	ko:K01682	ko00020,ko00630,ko00640,ko00720,ko01100,ko01110,ko01120,ko01130,ko01200,ko01210,ko01230,map00020,map00630,map00640,map00720,map01100,map01110,map01120,map01130,map01200,map01210,map01230
fig|329726.85.peg.6547	1.37808	0.0229838	Chaperone protein ClpB (ATP-dependent unfoldase)	O	-	ko:K03695	ko04213,map04213
fig|329726.85.peg.4844	1.65928	0.0231629	Fe-S oxidoreductase	C	-	ko:K04034	ko00860,ko01100,ko01110,map00860,map01100,map01110
fig|329726.85.peg.6478	1.59043	0.0241283	Ketol-acid reductoisomerase (NADP(+)) (EC 1.1.1.86)	H	-	ko:K00053	ko00290,ko00770,ko01100,ko01110,ko01130,ko01210,ko01230,map00290,map00770,map01100,map01110,map01130,map01210,map01230
fig|329726.85.peg.4267	1.92635	0.0247363	Nitrate/nitrite transporter Npun_R1527	P	GO:0003674,GO:0005215,GO:0006810,GO:0006811,GO:0006820,GO:0008150,GO:0008509,GO:0015075,GO:0015103,GO:0015112,GO:0015113,GO:0015318,GO:0015698,GO:0015706,GO:0015707,GO:0022857,GO:0034220,GO:0051179,GO:0051234,GO:0055085,GO:0071705,GO:0098656,GO:1902025	ko:K02575	ko00910,map00910
fig|329726.85.peg.3490	-1.64405	0.0261828	Leader peptidase (Prepilin peptidase) (EC 3.4.23.43) / N-methyltransferase (EC 2.1.1.-)	NOU	-	ko:K02654	-
fig|329726.85.peg.3295	1.9645	0.0262744	Cupin domain protein	S	-	-	-
fig|329726.85.peg.6061	-2.00023	0.02651	hypothetical protein	V	-	-	-
fig|329726.85.peg.6115	-1.51941	0.0272775	hypothetical protein	S	-	ko:K08972	-
fig|329726.85.peg.2078	1.44994	0.0274893	hypothetical protein	PT	-	-	-
fig|329726.85.peg.891	-1.45181	0.0291374	TRAP dicarboxylate transporter DctM subunit unknown substrate 6	Q	-	ko:K01406	ko01503,map01503
fig|329726.85.peg.309	-1.35509	0.0297813	hypothetical protein	-	-	-	-
fig|329726.85.peg.2430	1.74214	0.0299332	hypothetical protein	-	-	-	-
fig|329726.85.peg.4319	-1.42048	0.0299332	hypothetical protein	S	-	-	-
fig|329726.85.peg.2129	-1.93174	0.0299716	hypothetical protein	S	-	-	-
fig|329726.85.peg.2128	-1.44725	0.0303607	hypothetical protein	-	-	-	-
fig|329726.85.peg.4752	1.46731	0.0303607	NifU-like protein	O	-	-	-
fig|329726.85.peg.977	1.64845	0.0303607	hypothetical protein	C	-	-	-
fig|329726.85.peg.3633	1.4399	0.0304036	serine proteinase	O	-	-	-
fig|329726.85.peg.7110	1.75444	0.0304036	hypothetical protein	S	-	-	-
fig|329726.85.peg.6990	1.77911	0.0305679	NAD(P)H-plastoquinone oxidoreductase chain 1 NdhA	C	-	ko:K05572	ko00190,ko01100,map00190,map01100
fig|329726.85.peg.5964	1.70603	0.0308378	omega-3 fatty acid desaturase	I	-	ko:K10255,ko:K10257	ko02020,map02020
fig|329726.85.peg.6178	1.65207	0.0308378	hypothetical protein	NU	-	-	-
fig|329726.85.peg.4053	-1.4529	0.0314515	YHS domain protein	S	-	-	-
fig|329726.85.peg.691	1.8047	0.0346857	Alkyl hydroperoxide reductase subunit C-like protein	O	-	ko:K03386	ko04214,map04214
fig|329726.85.peg.2142	1.85494	0.0351196	hypothetical protein	S	-	-	-
fig|329726.85.peg.4246	1.85223	0.0351196	Negative regulator of beta-lactamase expression	V	-	-	-
fig|329726.85.peg.288	2.01727	0.0356577	hypothetical protein	-	-	-	-
fig|329726.85.peg.5371	1.5328	0.0356577	Cyanobacteria-specific RpoD-like sigma factor type-2 @ Group 2 RNA polymerase sigma factor	K	-	ko:K03087	ko02026,ko05111,map02026,map05111
fig|329726.85.peg.3411	1.6159	0.038003	hypothetical protein	S	-	ko:K09940	-
fig|329726.85.peg.1366	1.82261	0.0385905	hypothetical protein	L	-	-	-
fig|329726.85.peg.3579	1.98363	0.0385905	hypothetical protein	-	-	-	-
fig|329726.85.peg.5272	1.72242	0.0385905	Alr1295 protein	O	-	-	-
fig|329726.85.peg.93	1.40285	0.0385905	Transposase	L	-	-	-
fig|329726.85.peg.3957	1.57893	0.0389603	NAD(P)H-quinone oxidoreductase chain 5 (EC 1.6.5.2)	C	-	-	-
fig|329726.85.peg.74	1.57384	0.0393831	AbrB family transciptional regulator	K	-	-	-
fig|329726.85.peg.3938	1.46529	0.0400466	Uncharacterized protein slr1919	S	-	-	-
fig|329726.85.peg.4705	1.67998	0.0400466	hypothetical protein	S	-	-	-
fig|329726.85.peg.7085	1.99172	0.0400466	DNA-directed RNA polymerase omega subunit (EC 2.7.7.6)	K	-	ko:K03060	ko00230,ko00240,ko01100,ko03020,map00230,map00240,map01100,map03020
fig|329726.85.peg.7086	2.23516	0.0400466	hypothetical protein	-	-	-	-
fig|329726.85.peg.4136	1.52018	0.0404826	Cyanobacteria-specific RpoD-like sigma factor type-3 @ Group 2 RNA polymerase sigma factor	K	-	ko:K03087	ko02026,ko05111,map02026,map05111
fig|329726.85.peg.451	-1.68729	0.0404826	hypothetical protein	S	-	-	-
fig|329726.85.peg.6308	1.45831	0.0404826	ATP synthase F0 sector subunit c (EC 3.6.3.14)	C	GO:0003674,GO:0003824,GO:0005215,GO:0005575,GO:0005622,GO:0005623,GO:0006139,GO:0006163,GO:0006164,GO:0006725,GO:0006753,GO:0006754,GO:0006793,GO:0006796,GO:0006807,GO:0006810,GO:0006811,GO:0006812,GO:0008150,GO:0008152,GO:0008324,GO:0009058,GO:0009117,GO:0009123,GO:0009124,GO:0009126,GO:0009127,GO:0009141,GO:0009142,GO:0009144,GO:0009145,GO:0009150,GO:0009152,GO:0009156,GO:0009161,GO:0009165,GO:…	ko:K02110	ko00190,ko00195,ko01100,map00190,map00195,map01100
fig|329726.85.peg.6546	1.76352	0.041022	LSU ribosomal protein L35p	J	GO:0003674,GO:0003735,GO:0005198,GO:0005575,GO:0005622,GO:0005623,GO:0005737,GO:0005829,GO:0005840,GO:0015934,GO:0022625,GO:0022626,GO:0032991,GO:0043226,GO:0043228,GO:0043229,GO:0043232,GO:0044391,GO:0044422,GO:0044424,GO:0044444,GO:0044445,GO:0044446,GO:0044464,GO:1990904	ko:K02916	ko03010,map03010
fig|329726.85.peg.1952	1.57631	0.0427688	hypothetical protein	S	-	-	-
fig|329726.85.peg.1465	3.40036	0.0433439	Nickel-binding accessory protein UreJ-HupE	O	-	ko:K03192	-
fig|329726.85.peg.2243	1.377	0.0433439	Group 2 RNA polymerase sigma factor @ RNA polymerase sigma factor RpoD	K	-	ko:K03086	-
fig|329726.85.peg.5157	-1.34705	0.0433439	Cytochrome C553 (soluble cytochrome f)	C	-	ko:K08906	ko00195,map00195
fig|329726.85.peg.5871	-1.56085	0.0436052	Rhomboid family protein	S	-	-	-
fig|329726.85.peg.6753	2.40608	0.0436052	hypothetical protein	S	-	-	-
fig|329726.85.peg.4785	1.98722	0.0442635	Cell division integral membrane protein YggT and half-length relatives	S	-	ko:K02221	-
fig|329726.85.peg.2713	1.91843	0.0444817	hypothetical protein	-	-	-	-
fig|329726.85.peg.6580	-1.29012	0.0462206	Alkaline phosphatase (EC 3.1.3.1)	Q	-	-	-
fig|329726.85.peg.4047	-1.3461	0.0463322	D-alanyl-D-alanine carboxypeptidase (EC 3.4.16.4)	M	-	-	-
fig|329726.85.peg.5509	1.45077	0.0463322	Serine hydroxymethyltransferase (EC 2.1.2.1)	E	-	ko:K00600	ko00260,ko00460,ko00630,ko00670,ko00680,ko01100,ko01110,ko01120,ko01130,ko01200,ko01230,ko01523,map00260,map00460,map00630,map00670,map00680,map01100,map01110,map01120,map01130,map01200,map01230,map01523
fig|329726.85.peg.5806	2.4051	0.0463322	hypothetical protein	-	-	-	-
fig|329726.85.peg.1373	-1.54622	0.0465532	Hemolysin-type calcium-binding region	Q	-	-	-
fig|329726.85.peg.5810	1.66226	0.0465532	hypothetical protein	S	-	-	-
fig|329726.85.peg.1510	-1.38575	0.046668	VgrG protein	S	-	-	-
fig|329726.85.peg.2628	1.356	0.046668	hypothetical protein	NU	-	-	-
fig|329726.85.peg.6399	2.00644	0.046668	Long-chain acyl-[acyl-carrier-protein] reductase (EC 1.2.1.80)	S	GO:0000041,GO:0003674,GO:0003824,GO:0005575,GO:0005623,GO:0005886,GO:0005887,GO:0006810,GO:0006811,GO:0006812,GO:0006825,GO:0006826,GO:0008150,GO:0008152,GO:0008823,GO:0015677,GO:0015682,GO:0016020,GO:0016021,GO:0016491,GO:0016722,GO:0016723,GO:0030001,GO:0031224,GO:0031226,GO:0033216,GO:0034220,GO:0034755,GO:0044425,GO:0044459,GO:0044464,GO:0051179,GO:0051234,GO:0052851,GO:0055085,GO:0055114,GO:…	ko:K14330	-
fig|329726.85.peg.3505	1.43686	0.0476245	Cell division-associated ATP-dependent zinc metalloprotease FtsH	O	GO:0003674,GO:0003824,GO:0004176,GO:0006091,GO:0006508,GO:0006807,GO:0008150,GO:0008152,GO:0008233,GO:0008237,GO:0009056,GO:0009057,GO:0009314,GO:0009416,GO:0009628,GO:0009642,GO:0009644,GO:0009765,GO:0009892,GO:0009987,GO:0010109,GO:0010205,GO:0010206,GO:0010304,GO:0015979,GO:0016462,GO:0016787,GO:0016817,GO:0016818,GO:0016887,GO:0017111,GO:0019222,GO:0019538,GO:0019684,GO:0030091,GO:0030163,GO:…	ko:K03798	-
fig|329726.85.peg.5808	2.088	0.0485248	hypothetical protein	-	-	-	-
fig|329726.85.peg.2932	-1.32159	0.0488933	Light-independent protochlorophyllide reductase subunit N (EC 1.3.7.7)	F	-	ko:K04038	ko00860,ko01100,ko01110,map00860,map01100,map01110
fig|329726.85.peg.4819	-1.31452	0.0491017	RNA polymerase sigma factor RpoD	K	-	ko:K03086,ko:K03087	ko02026,ko05111,map02026,map05111
fig|329726.85.peg.799	1.68066	0.0499922	Heat shock protein 60 kDa family chaperone GroEL	O	-	ko:K04077	ko03018,ko04212,ko04940,ko05134,ko05152,map03018,map04212,map04940,map05134,map05152
