# Supplementary material for: Integration of horizontally acquired light-harvesting genes into an ancestral regulatory network in the cyanobacterium Acaryochloris marina MBIC11017
Source: mBio. 2024 Nov 18;15(12):e02423-24. doi: 10.1128/mbio.02423-24 (PMC11633204; doi:10.1128/mbio.02423-24)
Supplement: Table S2 — All differentially expressed genes in MBIC11017 between LL-FR and HL-WL environments. [file mbio.02423-24-s0004.xlsx]

## Sheet: MBIC_DE_annot_combined
ID	Gene	Log2 (WL/FR)	padj	Annotation	COG_category	GOs	KEGG_ko	KEGG_Pathway
ABW31883.1	AM1_B0160	2.72569	7.29e-39	hypothetical protein	-	-	-	-
ABW26473.1	AM1_1445	-3.79528	3.94e-37	light-independent protochlorophyllide reductase subunit L	P	-	ko:K04037	ko00860,ko01100,ko01110,map00860,map01100,map01110
ABW25443.1	AM1_0386	1.93937	6.61e-37	ABC transporter ATP-binding protein	V	-	ko:K06147	-
ABW26588.1	AM1_1564	5.3427	8.37e-36	hypothetical protein	-	-	-	-
ABW26591.1	AM1_1567	3.60097	1.74e-34	hypothetical protein	-	-	-	-
ABW26472.1	AM1_1444	-3.41721	1.71e-31	light-independent protochlorophyllide reductase N subunit	F	-	ko:K04038	ko00860,ko01100,ko01110,map00860,map01100,map01110
ABW25440.1	AM1_0383	1.22143	6.72e-30	hypothetical protein	-	-	-	-
ABW25444.1	AM1_0387	1.39677	1.68e-27	glycosyl transferase group 1 family protein putative	M	-	ko:K03208	-
ABW30011.1	AM1_5046	-5.9427	1.72e-27	photosystem II 12 kDa extrinsic protein PsbU	L	GO:0005575,GO:0005622,GO:0005623,GO:0005737,GO:0005886,GO:0009521,GO:0009523,GO:0009579,GO:0016020,GO:0030075,GO:0030096,GO:0032991,GO:0034357,GO:0043226,GO:0043228,GO:0043229,GO:0043232,GO:0044422,GO:0044424,GO:0044425,GO:0044436,GO:0044444,GO:0044459,GO:0044464,GO:0071944,GO:0098796,GO:0098797	ko:K02719	ko00195,ko01100,map00195,map01100
ABW32406.1	AM1_C0098	-5.17099	7.11e-27	phycocyanin beta subunit	C	GO:0005575,GO:0005622,GO:0005623,GO:0009579,GO:0016020,GO:0034357,GO:0042651,GO:0044424,GO:0044436,GO:0044464	ko:K02285	ko00196,ko01100,map00196,map01100
ABW32303.1	AM1_C0376	-1.74818	2.41e-24	hypothetical protein	-	-	-	-
ABW32489.1	AM1_C0188	-2.10304	2.82e-24	conserved hypothetical protein	L	-	-	-
ABW28674.1	AM1_3684	-3.87006	1.06e-23	conserved hypothetical protein	-	-	-	-
ABW32304.1	AM1_C0377	-1.35736	3.22e-23	hypothetical protein	-	-	-	-
ABW33148.1	AM1_F0034	1.06624	2.93e-22	transcriptio-l regulator Crp/Fnr family	K	-	-	-
ABW32127.1	AM1_B0409	2.31997	1.09e-21	conserved hypothetical protein	D	GO:0005575,GO:0005623,GO:0005886,GO:0016020,GO:0044464,GO:0071944	ko:K09772	-
ABW31880.1	AM1_B0157	2.10134	1.63e-21	cobalamin biosynthesis protein CobW	S	-	ko:K02234	-
ABW25448.1	AM1_0391	1.27425	3.58e-21	lipopolysaccharide biosynthesis protein putative	D	-	-	-
ABW32791.1	AM1_E0021	-2.07439	4.99e-21	hypothetical protein	-	-	-	-
ABW25441.1	AM1_0384	1.01772	8.59e-21	glycosyl transferase group 1 family protein	M	-	-	-
ABW32141.1	AM1_C0205	-2.84721	1.59e-20	heme oxyge-se 1	C	GO:0003674,GO:0003824,GO:0004392,GO:0005488,GO:0005575,GO:0006725,GO:0006778,GO:0006787,GO:0006788,GO:0006807,GO:0006950,GO:0006979,GO:0008150,GO:0008152,GO:0009056,GO:0009987,GO:0016020,GO:0016491,GO:0016705,GO:0019439,GO:0020037,GO:0033013,GO:0033015,GO:0034641,GO:0042167,GO:0042168,GO:0042440,GO:0042592,GO:0044237,GO:0044248,GO:0044270,GO:0046149,GO:0046483,GO:0046700,GO:0046906,GO:0048037,GO:…	ko:K21480	ko00860,ko01100,ko01110,map00860,map01100,map01110
ABW30250.1	AM1_5290	1.52056	6.64e-19	prohibitin protein putative	O	-	-	-
ABW28676.1	AM1_3686	-3.67363	3.17e-18	acetyltransferase putative	K	-	-	-
ABW27495.1	AM1_2487	1.80607	6.72e-18	conserved domain protein	S	-	-	-
ABW33294.1	AM1_G0114	-4.72395	1.01e-17	photosystem II 12 kDa extrinsic protein PsbU	L	GO:0005575,GO:0005622,GO:0005623,GO:0005737,GO:0005886,GO:0009521,GO:0009523,GO:0009579,GO:0016020,GO:0030075,GO:0030096,GO:0032991,GO:0034357,GO:0043226,GO:0043228,GO:0043229,GO:0043232,GO:0044422,GO:0044424,GO:0044425,GO:0044436,GO:0044444,GO:0044459,GO:0044464,GO:0071944,GO:0098796,GO:0098797	ko:K02719	ko00195,ko01100,map00195,map01100
ABW25445.1	AM1_0388	1.40338	1.13e-16	hypothetical protein	S	-	-	-
ABW33129.1	AM1_F0053	2.02346	3.6e-16	cobalamin biosynthesis protein CobW	S	-	ko:K02234	-
ABW26564.1	AM1_1539	-3.10159	3.61e-16	light-independent protochlorophyllide reductase B subunit	F	-	ko:K04039	ko00860,ko01100,ko01110,map00860,map01100,map01110
ABW33134.1	AM1_F0048	2.54833	7.1e-16	ribonucleoside-diphosphate reductase beta subunit	F	-	ko:K00526	ko00230,ko00240,ko01100,map00230,map00240,map01100
ABW25446.1	AM1_0389	1.57008	1.14e-15	hypothetical protein	T	-	-	-
ABW31882.1	AM1_B0159	2.94516	1.37e-15	hypothetical protein	-	-	-	-
ABW31580.1	AM1_A0071	4.339	1.62e-15	R--binding protein	S	-	-	-
ABW31542.1	AM1_A0033	-1.6536	3.52e-15	hypothetical protein	-	-	-	-
ABW32349.1	AM1_C0039	-4.28714	5.3e-15	hypothetical protein	-	-	-	-
ABW28679.1	AM1_3689	-3.86524	1.2e-14	phage Tail Collar	S	-	-	-
ABW32013.1	AM1_B0294	1.05091	1.89e-14	sigma-28 subunit	K	-	ko:K03086	-
ABW32147.1	AM1_C0212	-3.53541	1.89e-14	phycocyanin beta subunit	C	GO:0005575,GO:0005622,GO:0005623,GO:0009579,GO:0016020,GO:0034357,GO:0042651,GO:0044424,GO:0044436,GO:0044464	ko:K02285	ko00196,ko01100,map00196,map01100
ABW32401.1	AM1_C0093	-3.08933	3e-14	Phycobilisome linker protein	H	-	ko:K02286	ko00196,ko01100,map00196,map01100
ABW32348.1	AM1_C0038	-4.20788	3.12e-14	hypothetical protein	-	-	-	-
ABW25485.1	AM1_0428	-2.25988	4.59e-14	conserved hypothetical protein	S	-	ko:K06872	-
ABW32411.1	AM1_C0103	-1.05488	4.59e-14	hypothetical protein	-	-	-	-
ABW32493.1	AM1_C0192	-4.754	4.59e-14	phycocyanin beta subunit	C	GO:0005575,GO:0005622,GO:0005623,GO:0009579,GO:0016020,GO:0030076,GO:0030089,GO:0032991,GO:0034357,GO:0042651,GO:0044424,GO:0044425,GO:0044436,GO:0044464,GO:0098796	ko:K02285	ko00196,ko01100,map00196,map01100
ABW29584.1	AM1_4610	2.27853	5.46e-14	hypothetical protein	-	-	-	-
ABW32140.1	AM1_C0204	-2.54701	6.66e-14	ferrochelatase	H	GO:0003674,GO:0003824,GO:0004325,GO:0006725,GO:0006778,GO:0006779,GO:0006783,GO:0006807,GO:0008150,GO:0008152,GO:0009058,GO:0009987,GO:0016829,GO:0018130,GO:0019438,GO:0033013,GO:0033014,GO:0034641,GO:0042168,GO:0042440,GO:0044237,GO:0044249,GO:0044271,GO:0046148,GO:0046483,GO:0051186,GO:0051188,GO:0071704,GO:1901360,GO:1901362,GO:1901564,GO:1901566,GO:1901576	ko:K01772	ko00860,ko01100,ko01110,map00860,map01100,map01110
ABW28677.1	AM1_3687	-3.79242	8.56e-14	conserved hypothetical protein	-	-	-	-
ABW33069.1	AM1_F0115	0.762121	8.56e-14	hypothetical protein	J	-	ko:K03685	ko03008,ko05205,map03008,map05205
ABW28678.1	AM1_3688	-3.97816	1.02e-13	phage Tail Collar	S	-	-	-
ABW27228.1	AM1_2215	2.98691	1.68e-13	hypothetical protein	U	-	-	-
ABW29465.1	AM1_4488	2.77804	2.7e-13	von Willebrand factor type A domain protein putative	T	-	ko:K07114	-
ABW32296.1	AM1_C0369	-2.38051	3.27e-13	hypothetical protein	-	-	-	-
ABW32157.1	AM1_C0223	-0.609371	4.45e-13	transposase	L	-	-	-
ABW30221.1	AM1_5259	-3.52281	5.69e-13	hypothetical protein	-	-	-	-
ABW28872.1	AM1_3887	-2.47505	1.06e-12	cytochrome c6 PetJ	C	-	ko:K08906	ko00195,map00195
ABW25351.1	AM1_0265	-2.25416	1.13e-12	hypothetical protein	-	-	-	-
ABW25447.1	AM1_0390	1.83766	1.19e-12	hypothetical protein	-	-	-	-
ABW32424.1	AM1_C0117	-0.857508	1.74e-12	R-phycocyanin-2 subunit alpha	C	-	ko:K02284	ko00196,ko01100,map00196,map01100
ABW33046.1	AM1_F0139	-1.51418	1.9e-12	hypothetical protein	-	-	-	-
ABW33049.1	AM1_F0135	-1.60933	2.01e-12	hypothetical protein	-	-	-	-
ABW33272.1	AM1_G0092	-1.58771	2.01e-12	hypothetical protein	-	-	-	-
ABW32504.1	AM1_D0007	1.50029	2.72e-12	conserved hypothetical protein	D	GO:0005575,GO:0005623,GO:0005886,GO:0016020,GO:0044464,GO:0071944	ko:K09772	-
ABW32151.1	AM1_C0216	-3.20734	3.04e-12	Phycobilisome linker protein	H	-	ko:K02286	ko00196,ko01100,map00196,map01100
ABW32402.1	AM1_C0094	-3.50855	3.04e-12	Phycobilisome 32.1 kDa linker polypeptide	H	GO:0005575,GO:0005622,GO:0005623,GO:0009579,GO:0016020,GO:0034357,GO:0042651,GO:0044424,GO:0044436,GO:0044464	ko:K02286	ko00196,ko01100,map00196,map01100
ABW32369.1	AM1_C0059	-1.29344	3.53e-12	conserved hypothetical protein	S	-	-	-
ABW32786.1	AM1_E0016	-2.14884	4.42e-12	hypothetical protein	-	-	-	-
ABW29558.1	AM1_4584	3.15313	5.33e-12	high light inducible protein	S	-	-	-
ABW28869.1	AM1_3884	-2.69837	5.39e-12	hypothetical protein	-	-	-	-
ABW31884.1	AM1_B0161	2.76868	5.39e-12	conserved hypothetical protein	E	-	ko:K00549	ko00270,ko00450,ko01100,ko01110,ko01230,map00270,map00450,map01100,map01110,map01230
ABW28680.1	AM1_3690	-3.24061	7.1e-12	phage Tail Collar	S	-	-	-
ABW32792.1	AM1_E0022	-0.981397	7.52e-12	polysaccharide deacetylase	G	-	-	-
ABW30013.1	AM1_5047	-3.66544	9e-12	peptidyl-prolyl cis-trans isomerase cyclophilin-type	O	-	ko:K01802	-
ABW28189.1	AM1_3193	4.21758	1.2e-11	high light inducible protein	S	-	ko:K01772	ko00860,ko01100,ko01110,map00860,map01100,map01110
ABW32264.1	AM1_C0337	-1.89725	1.2e-11	conserved hypothetical protein	K	-	-	-
ABW25924.1	AM1_0882	-4.84211	1.23e-11	pentapeptide repeat protein	V	-	-	-
ABW26667.1	AM1_1646	-4.03161	1.29e-11	universal stress protein	T	-	-	-
ABW32252.1	AM1_C0324	-0.757028	1.47e-11	helix-turn-helix domain protein	K	-	-	-
ABW32866.1	AM1_E0097	-1.16968	1.87e-11	hypothetical protein	-	-	-	-
ABW25434.1	AM1_0377	1.01468	2.14e-11	glycosyl transferase group 1	M	-	-	-
ABW32346.1	AM1_C0036	-3.9225	2.14e-11	R- polymerase sigma-2 subunit domain protein	-	-	-	-
ABW32139.1	AM1_C0203	-3.42194	2.4e-11	phycobilisome rod-core linker polypeptide CpcG	G	-	ko:K02290	ko00196,ko01100,map00196,map01100
ABW29466.1	AM1_4489	1.7099	2.98e-11	eight transmembrane protein EpsH putative	S	-	-	-
ABW29769.1	AM1_4798	-1.75406	2.98e-11	hypothetical protein	-	-	-	-
ABW28888.1	AM1_3903	-2.68534	4.56e-11	lipoxyge-se	S	-	ko:K19246	ko00590,ko01100,map00590,map01100
ABW32408.1	AM1_C0100	-3.70928	4.56e-11	phycocyanin beta subunit	C	GO:0005575,GO:0005622,GO:0005623,GO:0009579,GO:0016020,GO:0030076,GO:0030089,GO:0032991,GO:0034357,GO:0042651,GO:0044424,GO:0044425,GO:0044436,GO:0044464,GO:0098796	ko:K02285	ko00196,ko01100,map00196,map01100
ABW33085.1	AM1_F0099	0.863694	4.88e-11	hypothetical protein	-	-	-	-
ABW32149.1	AM1_C0214	-3.24293	4.89e-11	hypothetical protein	-	-	-	-
ABW26834.1	AM1_1813	-2.7994	5.93e-11	conserved hypothetical protein	-	-	-	-
ABW25435.1	AM1_0378	1.30479	6.77e-11	asparagine synthase putative	E	-	ko:K01953	ko00250,ko01100,ko01110,map00250,map01100,map01110
ABW28895.1	AM1_3910	-1.72921	6.77e-11	hypothetical protein	-	-	-	-
ABW33334.1	AM1_G0154	-1.49976	7.05e-11	conserved hypothetical protein	-	-	-	-
ABW28321.1	AM1_3327	1.00062	7.54e-11	membrane-bound lytic transglycosylase A putative	M	-	ko:K08304	-
ABW25436.1	AM1_0379	1.17125	8.13e-11	glycosyl transferase group 1 family protein putative	M	-	-	-
ABW30092.1	AM1_5130	-2.61158	8.16e-11	conserved hypothetical protein	-	-	-	-
ABW32414.1	AM1_C0106	-1.42902	8.46e-11	hypothetical protein	-	-	-	-
ABW28626.1	AM1_3636	2.78305	8.49e-11	hypothetical protein	S	-	-	-
ABW32014.1	AM1_B0295	1.23504	8.89e-11	hypothetical protein	-	-	-	-
ABW32274.1	AM1_C0347	-0.608113	8.89e-11	hypothetical protein	-	-	-	-
ABW32345.1	AM1_C0035	-3.04806	8.9e-11	hypothetical protein	-	-	-	-
ABW32343.1	AM1_C0033	-2.91168	8.99e-11	hypothetical protein	-	-	-	-
ABW30006.1	AM1_5040	-1.22615	1.13e-10	hypothetical protein	-	-	-	-
ABW33135.1	AM1_F0047	2.28938	1.17e-10	ribonucleotide-diphosphate reductase alpha subunit	F	GO:0000166,GO:0003674,GO:0003824,GO:0004748,GO:0005488,GO:0005515,GO:0005575,GO:0005622,GO:0005623,GO:0005737,GO:0005829,GO:0005971,GO:0006139,GO:0006725,GO:0006753,GO:0006793,GO:0006796,GO:0006807,GO:0008150,GO:0008152,GO:0009058,GO:0009117,GO:0009165,GO:0009262,GO:0009263,GO:0009987,GO:0016491,GO:0016725,GO:0016728,GO:0018130,GO:0019438,GO:0019637,GO:0032991,GO:0034641,GO:0034654,GO:0036094,GO:…	ko:K00525	ko00230,ko00240,ko01100,map00230,map00240,map01100
ABW32314.1	AM1_C0004	-0.686047	1.36e-10	rod shape-determining-related protein	D	-	ko:K03569	-
ABW30862.1	AM1_5923	-1.76138	1.44e-10	hypothetical protein	S	-	ko:K03929	-
ABW28024.1	AM1_3028	-1.46257	1.66e-10	conserved hypothetical protein	S	-	-	-
ABW32821.1	AM1_E0051	1.54304	1.75e-10	hypothetical protein	-	-	-	-
ABW33133.1	AM1_F0049	1.14651	1.89e-10	conserved hypothetical protein	-	-	-	-
ABW31540.1	AM1_A0031	-2.06308	2.12e-10	hypothetical protein	-	-	-	-
ABW25354.1	AM1_0268	-2.92404	2.34e-10	conserved hypothetical protein	T	-	-	-
ABW33083.1	AM1_F0101	1.39126	2.47e-10	peptidase M48 family	S	-	-	-
ABW26319.1	AM1_1282	-2.51398	2.6e-10	S-layer region-like protein putative	U	-	-	-
ABW28499.1	AM1_3509	-3.04833	2.6e-10	aquaporin Z	U	-	ko:K06188	-
ABW25352.1	AM1_0266	-2.35039	2.95e-10	hypothetical protein	S	-	-	-
ABW29929.1	AM1_4958	-1.58534	3.29e-10	conserved hypothetical protein	-	-	-	-
ABW28536.1	AM1_3546	2.7201	3.48e-10	conserved hypothetical protein	U	-	-	-
ABW27793.1	AM1_2793	3.16738	3.59e-10	hypothetical protein	-	-	-	-
ABW32789.1	AM1_E0019	-1.58404	3.59e-10	hypothetical protein	-	-	-	-
ABW29559.1	AM1_4585	1.60108	4.18e-10	high light inducible protein	-	-	-	-
ABW28492.1	AM1_3503	1.01824	4.68e-10	conserved hypothetical protein	PT	-	-	-
ABW26492.1	AM1_1464	2.25928	5.05e-10	heat shock protein (HSP20) family protein	O	-	ko:K13993	ko04141,map04141
ABW32340.1	AM1_C0030	-3.29488	6.05e-10	conserved hypothetical protein	-	-	-	-
ABW31992.1	AM1_B0273	0.947032	6.72e-10	hypothetical protein	-	-	-	-
ABW26523.1	AM1_1497	-2.79522	7.18e-10	glutamine synthetase type I	E	-	ko:K01915	ko00220,ko00250,ko00630,ko00910,ko01100,ko01120,ko01230,ko02020,ko04217,ko04724,ko04727,map00220,map00250,map00630,map00910,map01100,map01120,map01230,map02020,map04217,map04724,map04727
ABW29771.1	AM1_4800	-0.71904	7.83e-10	conserved hypothetical protein	H	-	ko:K06137	-
ABW32213.1	AM1_C0283	-2.1349	1.05e-09	conserved hypothetical protein	T	-	-	-
ABW28652.1	AM1_3662	1.7704	1.09e-09	hypothetical protein	-	-	-	-
ABW32403.1	AM1_C0095	-1.28196	1.09e-09	hypothetical protein	-	-	-	-
ABW33295.1	AM1_G0115	-2.82082	1.15e-09	peptidyl-prolyl cis-trans isomerase cyclophilin-type	O	-	ko:K01802	-
ABW29467.1	AM1_4490	1.77568	1.2e-09	hypothetical protein	S	-	-	-
ABW25696.1	AM1_0647	0.73393	1.73e-09	ABC transporter permease protein	V	-	ko:K02004	-
ABW28607.1	AM1_3617	0.784797	1.87e-09	FkbH domain protein	Q	-	-	-
ABW32337.1	AM1_C0027	-2.34107	2.23e-09	hypothetical protein	-	-	-	-
ABW29597.1	AM1_4623	-2.13645	2.32e-09	protoheme IX farnesyltransferase	O	GO:0003674,GO:0003824,GO:0004311,GO:0004659,GO:0005575,GO:0005623,GO:0005886,GO:0006091,GO:0006725,GO:0006778,GO:0006779,GO:0006783,GO:0006807,GO:0008150,GO:0008152,GO:0009058,GO:0009987,GO:0015980,GO:0016020,GO:0016740,GO:0016765,GO:0018130,GO:0019438,GO:0033013,GO:0033014,GO:0034641,GO:0042168,GO:0042440,GO:0044237,GO:0044249,GO:0044271,GO:0044464,GO:0045333,GO:0046148,GO:0046483,GO:0051186,GO:…	ko:K02257	ko00190,ko00860,ko01100,ko01110,ko04714,map00190,map00860,map01100,map01110,map04714
ABW26467.1	AM1_1439	-2.76447	2.69e-09	photosystem I protein PsaJ	-	-	-	-
ABW26021.1	AM1_0979	1.54276	2.78e-09	transcriptio-l regulator TetR family	K	-	-	-
ABW32187.1	AM1_C0257	-1.94781	2.86e-09	hypothetical protein	-	-	-	-
ABW32222.1	AM1_C0292	-0.84864	2.93e-09	hypothetical protein	-	-	-	-
ABW25439.1	AM1_0382	0.927968	3.17e-09	hypothetical protein	S	-	-	-
ABW31106.1	AM1_6174	-0.996088	3.25e-09	conserved hypothetical protein	K	-	-	-
ABW26589.1	AM1_1565	1.68796	3.51e-09	conserved hypothetical protein	T	-	-	-
ABW25697.1	AM1_0648	0.990659	3.73e-09	ATP transporter ATP-binding region	V	-	ko:K02003	-
ABW28153.1	AM1_3157	-2.00243	3.73e-09	shikimate 5-dehydroge-se putative	E	GO:0000166,GO:0003674,GO:0003824,GO:0004764,GO:0005488,GO:0005575,GO:0005622,GO:0005623,GO:0005737,GO:0005829,GO:0006082,GO:0008150,GO:0008152,GO:0009058,GO:0009423,GO:0009987,GO:0016053,GO:0016491,GO:0016614,GO:0016616,GO:0019632,GO:0019752,GO:0032787,GO:0036094,GO:0043436,GO:0043648,GO:0043650,GO:0044237,GO:0044249,GO:0044281,GO:0044283,GO:0044424,GO:0044444,GO:0044464,GO:0046394,GO:0046417,GO:…	ko:K00014	ko00400,ko01100,ko01110,ko01130,ko01230,map00400,map01100,map01110,map01130,map01230
ABW32397.1	AM1_C0089	-0.655453	4.27e-09	hypothetical protein	-	-	-	-
ABW32409.1	AM1_C0101	-0.747901	4.52e-09	two-component transcriptio-l regulator	KT	-	ko:K11329	ko02020,map02020
ABW27684.1	AM1_2682	-0.703248	4.74e-09	glycosyl transferase WecB/TagA/CpsF putative	M	-	-	-
ABW32587.1	AM1_D0092	0.913874	5.27e-09	hypothetical protein	-	-	-	-
ABW31879.1	AM1_B0156	1.27752	5.49e-09	AMP-dependent synthetase and ligase	IQ	-	-	-
ABW30066.1	AM1_5102	-1.46559	5.58e-09	hypothetical protein	-	-	-	-
ABW29582.1	AM1_4608	0.879817	5.81e-09	R- 2'-phosphotransferase Tpt1/KptA family	J	-	ko:K07559	-
ABW30210.1	AM1_5248	-1.07499	6.17e-09	porin major outer membrane protein	M	-	-	-
ABW32295.1	AM1_C0368	-2.72651	6.23e-09	hypothetical protein	-	-	-	-
ABW27034.1	AM1_2019	-3.05407	6.34e-09	conserved TM helix repeat-containing protein	M	-	-	-
ABW30900.1	AM1_5964	1.55745	6.39e-09	cobalamin biosynthesis protein CobW	S	-	ko:K02234	-
ABW27163.1	AM1_2149	0.780237	6.9e-09	acetyl-CoA acetyltransferase	I	-	ko:K00632	ko00071,ko00280,ko00281,ko00362,ko00592,ko00642,ko01100,ko01110,ko01120,ko01130,ko01212,map00071,map00280,map00281,map00362,map00592,map00642,map01100,map01110,map01120,map01130,map01212
ABW32588.1	AM1_D0093	1.79359	6.9e-09	heat shock protein (HSP20) family protein	O	-	ko:K13993	ko04141,map04141
ABW25427.1	AM1_0368	0.881905	7.47e-09	hypothetical protein	-	-	-	-
ABW27162.1	AM1_2148	0.750535	7.48e-09	3-hydroxyacyl-CoA dehydroge-se C- domain family	I	-	ko:K07516	ko00071,ko00362,ko00650,ko01100,ko01120,ko01200,ko01212,map00071,map00362,map00650,map01100,map01120,map01200,map01212
ABW32344.1	AM1_C0034	-3.29687	7.55e-09	hypothetical protein	-	-	-	-
ABW26024.1	AM1_0982	1.60968	8.34e-09	hypothetical protein	T	-	-	-
ABW25350.1	AM1_0264	-2.10264	8.58e-09	hypothetical protein	-	-	-	-
ABW27981.1	AM1_2985	1.10361	8.68e-09	nitrate/nitrite transporter	P	GO:0003674,GO:0005215,GO:0006810,GO:0006811,GO:0006820,GO:0008150,GO:0008509,GO:0015075,GO:0015103,GO:0015112,GO:0015113,GO:0015318,GO:0015698,GO:0015706,GO:0015707,GO:0022857,GO:0034220,GO:0051179,GO:0051234,GO:0055085,GO:0071705,GO:0098656,GO:1902025	ko:K02575	ko00910,map00910
ABW30141.1	AM1_5179	0.662993	9.87e-09	conserved hypothetical protein	S	-	-	-
ABW31596.1	AM1_A0087	1.34664	9.87e-09	hypothetical protein	-	-	-	-
ABW32209.1	AM1_C0279	-2.82484	1.12e-08	hypothetical protein	-	-	-	-
ABW32416.1	AM1_C0108	-0.955932	1.12e-08	heme oxyge-se	C	GO:0003674,GO:0003824,GO:0004392,GO:0005488,GO:0005575,GO:0006725,GO:0006778,GO:0006787,GO:0006788,GO:0006807,GO:0006950,GO:0006979,GO:0008150,GO:0008152,GO:0009056,GO:0009987,GO:0016020,GO:0016491,GO:0016705,GO:0019439,GO:0020037,GO:0033013,GO:0033015,GO:0034641,GO:0042167,GO:0042168,GO:0042440,GO:0042592,GO:0044237,GO:0044248,GO:0044270,GO:0046149,GO:0046483,GO:0046700,GO:0046906,GO:0048037,GO:…	ko:K21480	ko00860,ko01100,ko01110,map00860,map01100,map01110
ABW26191.1	AM1_1154	-2.46828	1.15e-08	D--binding protein HU	L	GO:0003674,GO:0003676,GO:0003677,GO:0005488,GO:0005575,GO:0005622,GO:0005623,GO:0005737,GO:0005829,GO:0008150,GO:0009889,GO:0010556,GO:0019219,GO:0019222,GO:0031323,GO:0031326,GO:0044424,GO:0044444,GO:0044464,GO:0050789,GO:0050794,GO:0051171,GO:0051252,GO:0060255,GO:0065007,GO:0080090,GO:0097159,GO:1901363,GO:1903506,GO:2001141	ko:K03530	-
ABW30833.1	AM1_5894	-1.25005	1.15e-08	bacteriophytochrome	T	-	-	-
ABW32341.1	AM1_C0031	-2.7553	1.26e-08	hypothetical protein	-	-	-	-
ABW29889.1	AM1_4918	-2.12785	1.4e-08	hypothetical protein	-	-	-	-
ABW33375.1	AM1_H0022	-1.96169	1.43e-08	hypothetical protein	-	-	-	-
ABW26586.1	AM1_1562	-2.06339	1.53e-08	cadherin domain/calx-beta domain protein	Q	-	ko:K01406	ko01503,map01503
ABW32313.1	AM1_C0003	-0.603839	1.53e-08	hypothetical protein	-	-	-	-
ABW32215.1	AM1_C0285	-0.606768	1.62e-08	hypothetical protein	-	-	-	-
ABW28535.1	AM1_3545	-1.83752	1.63e-08	conserved hypothetical protein	NU	-	-	-
ABW32472.1	AM1_C0169	-0.544041	1.85e-08	conserved domain protein	-	-	-	-
ABW29386.1	AM1_4409	1.02096	1.86e-08	conserved hypothetical protein	NT	-	-	-
ABW29179.1	AM1_4199	-0.757882	1.87e-08	hypothetical protein	-	-	-	-
ABW28870.1	AM1_3885	-2.4503	2.06e-08	cytochrome c550 subunit of photosystem II PsbV	C	-	ko:K02720	ko00195,ko01100,map00195,map01100
ABW29976.1	AM1_5009	0.982382	2.06e-08	high light inducible protein	-	-	-	-
ABW29770.1	AM1_4799	-1.23112	2.17e-08	conserved hypothetical protein	Q	-	-	-
ABW31571.1	AM1_A0062	1.25158	2.19e-08	conserved hypothetical protein	D	GO:0005575,GO:0005623,GO:0005886,GO:0016020,GO:0044464,GO:0071944	ko:K09772	-
ABW32422.1	AM1_C0114	-0.719285	2.19e-08	hypothetical protein	-	-	-	-
ABW26501.1	AM1_1473	0.967433	2.32e-08	hypothetical protein	-	-	-	-
ABW28786.1	AM1_3799	-1.8277	2.62e-08	photosystem II protein PsbI	-	-	-	-
ABW27038.1	AM1_2023	-1.75394	2.72e-08	R--binding protein	S	-	-	-
ABW25642.1	AM1_0592	1.47125	2.82e-08	conserved hypothetical lipoprotein	KLT	-	-	-
ABW32485.1	AM1_C0184	-1.19474	2.91e-08	transposase putative	L	-	-	-
ABW32281.1	AM1_C0354	-0.699371	2.92e-08	hypothetical protein	-	-	-	-
ABW32261.1	AM1_C0334	-0.623223	2.96e-08	hypothetical protein	-	-	-	-
ABW32342.1	AM1_C0032	-2.80569	2.99e-08	hypothetical protein	-	-	-	-
ABW28000.1	AM1_3004	0.924218	3e-08	tR- pseudouridine synthase B	J	GO:0001522,GO:0003674,GO:0003824,GO:0006139,GO:0006396,GO:0006399,GO:0006400,GO:0006725,GO:0006807,GO:0008033,GO:0008150,GO:0008152,GO:0009451,GO:0009982,GO:0009987,GO:0010467,GO:0016070,GO:0016071,GO:0016556,GO:0016853,GO:0016866,GO:0034470,GO:0034641,GO:0034660,GO:0043170,GO:0043412,GO:0044237,GO:0044238,GO:0046483,GO:0071704,GO:0090304,GO:1901360,GO:1990481	ko:K03177	-
ABW27069.1	AM1_2054	-1.31902	3.02e-08	conserved hypothetical protein	S	-	-	-
ABW27422.1	AM1_2414	1.33631	3.09e-08	adenylate ki-se	F	-	ko:K00939	ko00230,ko00730,ko01100,ko01110,ko01130,map00230,map00730,map01100,map01110,map01130
ABW28115.1	AM1_3119	-3.5883	3.1e-08	conserved hypothetical protein	-	-	-	-
ABW33131.1	AM1_F0051	1.17691	3.1e-08	hypothetical protein	S	-	-	-
ABW25838.1	AM1_0794	0.693443	3.45e-08	two-component transcriptio-l regulator	K	-	ko:K11332	ko02020,map02020
ABW25231.1	AM1_0145	-2.66873	3.84e-08	hypothetical protein	-	-	-	-
ABW32462.1	AM1_C0157	-0.91343	4.22e-08	hypothetical protein	-	-	-	-
ABW33315.1	AM1_G0135	-1.14838	4.38e-08	hypothetical protein	-	-	-	-
ABW30251.1	AM1_5291	1.29599	4.67e-08	LemA family protein putative	S	-	ko:K03744	-
ABW26669.1	AM1_1648	-1.15758	5.39e-08	response regulator receiver domain protein (CheY)	KT	-	ko:K02657	ko02020,ko02025,map02020,map02025
ABW32454.1	AM1_C0147	-1.55337	5.66e-08	nitrogen regulatory protein P-II putative	E	-	-	-
ABW26617.1	AM1_1593	1.48828	6e-08	CAB/ELIP/HLIP superfamily protein putative	H	-	-	-
ABW32928.1	AM1_E0159	-1.44409	6.29e-08	hypothetical protein	-	-	-	-
ABW25442.1	AM1_0385	0.997622	6.36e-08	hypothetical protein	-	-	-	-
ABW32308.1	AM1_C0381	-2.09193	6.42e-08	hypothetical protein	-	-	-	-
ABW28978.1	AM1_3994	-2.34695	6.44e-08	hypothetical protein	S	-	-	-
ABW32355.1	AM1_C0045	-0.632312	6.65e-08	carbon-nitrogen hydrolase family protein	S	-	-	-
ABW28590.1	AM1_3600	1.57121	7.06e-08	R- polymerase sigma-24 subunit	K	-	ko:K03088	-
ABW32423.1	AM1_C0116	-0.614432	7.25e-08	hypothetical protein	-	-	-	-
ABW25343.1	AM1_0257	-1.99022	7.68e-08	TPR domain protein putative	-	-	-	-
ABW30977.1	AM1_6045	-2.4603	7.72e-08	photosystem II D2 protein PsbD	C	GO:0005575,GO:0005622,GO:0005623,GO:0005737,GO:0005886,GO:0009521,GO:0009523,GO:0009579,GO:0016020,GO:0030075,GO:0030096,GO:0032991,GO:0034357,GO:0043226,GO:0043228,GO:0043229,GO:0043232,GO:0044422,GO:0044424,GO:0044425,GO:0044436,GO:0044444,GO:0044459,GO:0044464,GO:0071944,GO:0098796,GO:0098797	ko:K02706	ko00195,ko01100,map00195,map01100
ABW28433.1	AM1_3439	1.42327	7.79e-08	hypothetical protein	-	-	-	-
ABW26720.1	AM1_1699	0.997683	8e-08	hypothetical protein	-	-	-	-
ABW28645.1	AM1_3655	-2.79049	9.23e-08	high light inducible protein	S	-	ko:K02705	ko00195,ko01100,map00195,map01100
ABW25170.1	AM1_0082	-2.29003	9.43e-08	TPR repeat-containing protein	S	-	-	-
ABW32085.1	AM1_B0367	-2.06891	9.78e-08	hypothetical protein	-	-	-	-
ABW33451.1	AM1_H0101	-0.862717	9.8e-08	hypothetical protein	-	-	-	-
ABW25437.1	AM1_0380	1.20914	9.87e-08	glycosyl transferase group 1 family protein	M	-	-	-
ABW30487.1	AM1_5533	-1.70685	9.87e-08	conserved domain protein	S	-	-	-
ABW32212.1	AM1_C0282	-1.04636	1.11e-07	phosphoribosyltransferase putative	S	-	ko:K07100	-
ABW32415.1	AM1_C0107	-1.66381	1.11e-07	ferrochelatase	H	GO:0003674,GO:0003824,GO:0004325,GO:0006725,GO:0006778,GO:0006779,GO:0006783,GO:0006807,GO:0008150,GO:0008152,GO:0009058,GO:0009987,GO:0016829,GO:0018130,GO:0019438,GO:0033013,GO:0033014,GO:0034641,GO:0042168,GO:0042440,GO:0044237,GO:0044249,GO:0044271,GO:0046148,GO:0046483,GO:0051186,GO:0051188,GO:0071704,GO:1901360,GO:1901362,GO:1901564,GO:1901566,GO:1901576	ko:K01772	ko00860,ko01100,ko01110,map00860,map01100,map01110
ABW32338.1	AM1_C0028	-2.55822	1.12e-07	M23 peptidase domain protein	D	-	ko:K21471	-
ABW29420.1	AM1_4443	0.604511	1.15e-07	conserved hypothetical protein	S	-	-	-
ABW32145.1	AM1_C0210	-0.680016	1.17e-07	integrase catalytic region	L	-	ko:K07497	-
ABW32481.1	AM1_C0180	-0.715576	1.17e-07	response regulator putative	T	-	ko:K03413	ko02020,ko02030,map02020,map02030
ABW31541.1	AM1_A0032	-1.57277	1.29e-07	R- polymerase sigma factor domain protein	K	-	ko:K03087	ko02026,ko05111,map02026,map05111
ABW30025.1	AM1_5059	-1.34495	1.32e-07	hypothetical protein	-	-	-	-
ABW29145.1	AM1_4164	2.66392	1.47e-07	DUF897 domain membrane protein	S	-	ko:K07086	-
ABW31539.1	AM1_A0030	-1.02698	1.48e-07	hypothetical protein	-	-	-	-
ABW25455.1	AM1_0398	-1.34144	1.53e-07	hypothetical protein	-	-	-	-
ABW27025.1	AM1_2009	-1.58693	1.53e-07	sirohydrochlorin cobaltochelatase (CbiX)	S	-	ko:K03795	ko00860,ko01100,ko01120,map00860,map01100,map01120
ABW32453.1	AM1_C0146	-2.26446	1.62e-07	DUF897 domain transmembrane protein	S	-	ko:K07086	-
ABW28154.1	AM1_3158	-2.5743	1.69e-07	nitrogen regulatory protein P-II	K	GO:0003674,GO:0005488,GO:0005515,GO:0042802	ko:K04751,ko:K04752	ko02020,map02020
ABW28665.1	AM1_3675	-1.37009	1.73e-07	conserved hypothetical protein	-	-	-	-
ABW25155.1	AM1_0067_typA	0.91513	1.77e-07	GTP-binding protein TypA/BipA	T	-	ko:K06207	-
ABW25353.1	AM1_0267	-2.64065	1.82e-07	two-component transcriptio-l regulator LuxR family	K	-	-	-
ABW27510.1	AM1_2501	-1.46154	1.92e-07	formamidopyrimidine-D- glycosylase	L	-	ko:K10563	ko03410,map03410
ABW29425.1	AM1_4448	-2.7893	1.97e-07	conserved hypothetical protein	NT	-	-	-
ABW28295.1	AM1_3301	0.627733	2.16e-07	conserved hypothetical protein	-	-	-	-
ABW31568.1	AM1_A0059	-1.48648	2.33e-07	conserved hypothetical protein	V	-	-	-
ABW25355.1	AM1_0269	-2.78492	2.65e-07	hypothetical protein	-	-	-	-
ABW28281.1	AM1_3287	0.738319	2.86e-07	hypothetical protein	S	-	-	-
ABW26128.1	AM1_1089	-0.645917	2.93e-07	hypothetical protein	S	-	-	-
ABW26153.1	AM1_1114	-3.52942	2.94e-07	conserved hypothetical protein	-	-	-	-
ABW26590.1	AM1_1566	0.908904	3.12e-07	two-component transcriptio-l regulator LuxR family	K	-	-	-
ABW28466.1	AM1_3474	1.53838	3.21e-07	hypothetical protein	-	-	-	-
ABW32146.1	AM1_C0211	-1.4865	3.29e-07	conserved hypothetical protein	L	-	-	-
ABW31220.1	AM1_6290	0.799365	3.4e-07	hypothetical protein	-	-	-	-
ABW27435.1	AM1_2427	1.18871	3.41e-07	hypothetical protein	-	-	-	-
ABW26507.1	AM1_1479	-0.94084	3.67e-07	conserved hypothetical protein	S	-	-	-
ABW25695.1	AM1_0646	1.26945	3.8e-07	efflux transporter RND family MFP subunit putative	M	-	ko:K02005	-
ABW29384.1	AM1_4405	1.45239	3.83e-07	hypothetical protein	-	-	-	-
ABW32435.1	AM1_C0128	-1.04098	3.85e-07	hypothetical protein	-	-	-	-
ABW26160.1	AM1_1121	-1.61871	3.91e-07	transcriptio-l Regulator TetR family	K	-	-	-
ABW31336.1	AM1_6406	-2.28911	3.91e-07	GPW / gp25 family protein	S	-	ko:K06903	-
ABW32322.1	AM1_C0012	-0.632768	4.03e-07	helix-turn-helix domain protein	K	-	-	-
ABW26186.1	AM1_1147	0.727711	4.08e-07	hypothetical protein	-	-	-	-
ABW26802.1	AM1_1781	0.565305	4.09e-07	Ribulose bisphosphate carboxylase activase putative	CO	-	-	-
ABW27016.1	AM1_2001	-2.59571	4.12e-07	antibiotic biosynthesis monooxyge-se domain protein	S	-	-	-
ABW31852.1	AM1_B0127	0.81798	4.2e-07	TonB-dependent receptor	H	-	ko:K16092	-
ABW27336.1	AM1_2326	-1.857	4.25e-07	conserved hypothetical protein	S	-	-	-
ABW26714.1	AM1_1693	1.14606	4.38e-07	hypothetical protein	I	-	-	-
ABW25944.1	AM1_0902	0.580878	4.6e-07	conserved hypothetical protein	S	-	ko:K06949	ko00730,ko01100,map00730,map01100
ABW30834.1	AM1_5895	-1.46298	4.61e-07	response regulator reciever protein	T	-	-	-
ABW25533.1	AM1_0479	-1.3064	4.73e-07	sulfide quinone oxidoreductase-like protein	S	-	ko:K17218	ko00920,map00920
ABW28840.1	AM1_3855	-1.29042	4.77e-07	hypothetical protein	S	-	-	-
ABW32185.1	AM1_C0255	-2.29618	4.97e-07	hypothetical protein	-	-	-	-
ABW30059.1	AM1_5095	1.07848	5.06e-07	conserved hypothetical protein	U	-	-	-
ABW30356.1	AM1_5400	-1.87207	5.08e-07	hypothetical protein	-	-	-	-
ABW30841.1	AM1_5902	-2.55722	5.23e-07	membrane protein of unknown function	S	-	ko:K08972	-
ABW31674.1	AM1_A0167	0.519174	5.64e-07	hypothetical protein	-	-	-	-
ABW32326.1	AM1_C0016	-0.475152	5.64e-07	conserved hypothetical protein	T	-	-	-
ABW25910.1	AM1_0866	-1.17175	5.87e-07	porin major outer membrane protein	M	-	-	-
ABW25356.1	AM1_0270	-2.60353	5.91e-07	hypothetical protein	S	-	-	-
ABW30007.1	AM1_5041	-2.2952	5.91e-07	hypothetical protein	-	-	-	-
ABW26481.1	AM1_1453	-2.27337	6.02e-07	30S ribosomal protein S1	J	-	ko:K02945	ko03010,map03010
ABW26149.1	AM1_1110	-0.508369	6.08e-07	14-dihydroxy-2--phthoate phytyltransferase	H	GO:0003674,GO:0003824,GO:0004659,GO:0006732,GO:0006733,GO:0006743,GO:0006744,GO:0006766,GO:0006775,GO:0008150,GO:0008152,GO:0009058,GO:0009108,GO:0009110,GO:0009233,GO:0009234,GO:0009987,GO:0016740,GO:0016765,GO:0032194,GO:0042180,GO:0042181,GO:0042362,GO:0042371,GO:0042373,GO:0044237,GO:0044249,GO:0044281,GO:0044283,GO:0051186,GO:0051188,GO:0071704,GO:1901576,GO:1901661,GO:1901663	ko:K02548	ko00130,ko01100,ko01110,map00130,map01100,map01110
ABW31851.1	AM1_B0126	0.643133	6.08e-07	iron-sulfur cluster-binding protein putative	C	-	-	-
ABW31997.1	AM1_B0278	0.62905	6.1e-07	hypothetical protein	-	-	-	-
ABW32412.1	AM1_C0104	-0.617777	6.29e-07	hypothetical protein	-	-	-	-
ABW32495.1	AM1_C0194	-0.557856	6.32e-07	conserved hypothetical protein	K	-	-	-
ABW30338.1	AM1_5382	2.49921	7.01e-07	carbon dioxide concentrating mechanism protein CcmL	CQ	-	ko:K08697	-
ABW25429.1	AM1_0372	0.782725	7.02e-07	conserved hypothetical protein	Q	-	-	-
ABW28894.1	AM1_3909	-1.27173	7.28e-07	conserved hypothetical protein	U	-	-	-
ABW32291.1	AM1_C0364	-1.24999	7.45e-07	hypothetical protein	-	-	-	-
ABW32192.1	AM1_C0262	-0.829084	7.5e-07	conserved hypothetical protein	S	-	-	-
ABW32307.1	AM1_C0380	-2.85277	7.5e-07	hypothetical protein	-	-	-	-
ABW32362.1	AM1_C0052	-0.485784	7.5e-07	transcriptio-l regulator LysR family	K	-	-	-
ABW28871.1	AM1_3886	-2.47563	7.88e-07	photosystem II cytochrome c550 PsbV-like protein	C	GO:0005575,GO:0005622,GO:0005623,GO:0009579,GO:0016020,GO:0034357,GO:0042651,GO:0044424,GO:0044436,GO:0044464	ko:K02720	ko00195,ko01100,map00195,map01100
ABW32968.1	AM1_E0199	-1.00282	8.12e-07	hypothetical protein	-	-	-	-
ABW25684.1	AM1_0635	-2.11701	8.21e-07	two-component hybrid sensor and regulator histidine ki-se putative	T	-	-	-
ABW27753.1	AM1_2753	2.31345	8.21e-07	conserved hypothetical protein	S	-	-	-
ABW27070.1	AM1_2055	2.21637	8.99e-07	hypothetical protein	-	-	-	-
ABW33007.1	AM1_F0178	0.647791	9.41e-07	conserved hypothetical protein	K	-	-	-
ABW26483.1	AM1_1455	-1.51937	1.04e-06	conserved hypothetical protein	-	-	-	-
ABW27097.1	AM1_2082	0.714247	1.04e-06	conserved hypothetical protein	S	-	ko:K09807	-
ABW29891.1	AM1_4921	-1.73109	1.09e-06	universal stress protein putative	T	-	-	-
ABW28461.1	AM1_3469	1.12687	1.11e-06	ferritin and Dps	P	-	ko:K03594	ko00860,map00860
ABW30846.1	AM1_5907	-2.55166	1.11e-06	hypothetical protein	-	-	-	-
ABW25272.1	AM1_0186	0.994992	1.13e-06	hypothetical protein	-	-	-	-
ABW32410.1	AM1_C0102	-2.64093	1.16e-06	phycobilisome rod-core linker polypeptide CpcG	G	-	ko:K02290	ko00196,ko01100,map00196,map01100
ABW26486.1	AM1_1458	-0.6427	1.18e-06	hypothetical protein	-	-	-	-
ABW31059.1	AM1_6127	0.616536	1.22e-06	conserved hypothetical protein	D	GO:0000150,GO:0003674,GO:0003676,GO:0003677,GO:0003824,GO:0005488,GO:0005575,GO:0005622,GO:0005623,GO:0005737,GO:0006139,GO:0006259,GO:0006276,GO:0006310,GO:0006725,GO:0006807,GO:0008150,GO:0008152,GO:0008907,GO:0009009,GO:0009037,GO:0009987,GO:0015074,GO:0032991,GO:0034641,GO:0042150,GO:0043170,GO:0044237,GO:0044238,GO:0044260,GO:0044424,GO:0044464,GO:0046483,GO:0048476,GO:0071139,GO:0071704,GO:…	ko:K03733	-
ABW30014.1	AM1_5048	0.972568	1.23e-06	peptidase M50 family	S	GO:0003674,GO:0003824,GO:0003938,GO:0005575,GO:0005622,GO:0005623,GO:0005737,GO:0006139,GO:0006163,GO:0006164,GO:0006183,GO:0006725,GO:0006753,GO:0006793,GO:0006796,GO:0006807,GO:0008150,GO:0008152,GO:0009058,GO:0009116,GO:0009117,GO:0009119,GO:0009141,GO:0009142,GO:0009144,GO:0009145,GO:0009150,GO:0009152,GO:0009163,GO:0009165,GO:0009199,GO:0009201,GO:0009205,GO:0009206,GO:0009259,GO:0009260,GO:…	ko:K06402	-
ABW26465.1	AM1_1437	-2.70218	1.37e-06	photosystem I protein PsaL	S	-	ko:K02699	ko00195,ko01100,map00195,map01100
ABW30340.1	AM1_5384	1.49559	1.54e-06	conserved hypothetical protein	S	-	ko:K08699	-
ABW32175.1	AM1_C0242	-0.695295	1.54e-06	hypothetical protein	-	-	-	-
ABW28962.1	AM1_3977	1.12794	1.55e-06	Peptidase family M48	O	-	ko:K03799	-
ABW32299.1	AM1_C0372	-2.51353	1.56e-06	hypothetical protein	-	-	-	-
ABW30963.1	AM1_6031	0.928729	1.59e-06	hypothetical protein	-	-	-	-
ABW30345.1	AM1_5389	-2.11325	1.61e-06	pentapeptide repeat protein	S	-	-	-
ABW32447.1	AM1_C0140	-1.01828	1.61e-06	conserved hypothetical protein	S	-	-	-
ABW26996.1	AM1_1979	0.811604	1.64e-06	hypothetical protein	-	-	-	-
ABW27754.1	AM1_2754	2.04239	1.64e-06	hypothetical protein	-	-	-	-
ABW32381.1	AM1_C0071	-0.585675	1.69e-06	hypothetical protein	-	-	-	-
ABW32144.1	AM1_C0208	-0.683326	1.87e-06	hypothetical protein	-	-	-	-
ABW25923.1	AM1_0881	-2.29255	1.89e-06	conserved hypothetical protein	S	-	-	-
ABW32689.1	AM1_D0194	-1.05085	1.97e-06	hydroge-se specific protease putative	C	-	-	-
ABW32297.1	AM1_C0370	-2.72897	2.07e-06	conserved hypothetical protein	S	-	-	-
ABW32287.1	AM1_C0360	-0.583582	2.08e-06	hypothetical protein	-	-	-	-
ABW28883.1	AM1_3898	1.32524	2.09e-06	high light inducible protein	S	-	-	-
ABW26787.1	AM1_1766	1.42828	2.12e-06	efflux transporter RND family MFP subunit	M	-	-	-
ABW32202.1	AM1_C0272	-1.09371	2.12e-06	phycocyanin alpha phycocyanobilin lyase CpcF	C	-	ko:K02289	ko00196,ko01100,map00196,map01100
ABW28286.1	AM1_3292	3.69133	2.2e-06	hypothetical protein	-	-	-	-
ABW29146.1	AM1_4165	2.35174	2.22e-06	conserved hypothetical protein	E	-	-	-
ABW32484.1	AM1_C0183	-0.781047	2.23e-06	hypothetical protein	L	-	-	-
ABW28474.1	AM1_3484	-2.98967	2.24e-06	conserved hypothetical protein	S	-	-	-
ABW31954.1	AM1_B0235	0.722264	2.26e-06	hypothetical protein	-	-	-	-
ABW30216.1	AM1_5254	-1.22872	2.36e-06	hypothetical protein	-	-	-	-
ABW28301.1	AM1_3307	-1.98692	2.4e-06	hypothetical protein	-	-	-	-
ABW28782.1	AM1_3795	-2.32748	2.6e-06	photosystem II protein PsbQ	-	-	-	-
ABW32361.1	AM1_C0051	-0.581825	2.61e-06	DUF6 domain transmembrane protein	EG	-	-	-
ABW31334.1	AM1_6404	-1.62893	2.82e-06	hypothetical protein	S	-	-	-
ABW32448.1	AM1_C0141	-0.8115	2.82e-06	transposase putative	L	-	-	-
ABW26239.1	AM1_1202	0.801252	3e-06	va-dium-dependent bromoperoxidase putative	I	-	-	-
ABW29395.1	AM1_4418	-1.97674	3e-06	conserved hypothetical protein	K	-	-	-
ABW32305.1	AM1_C0378	-2.10149	3.3e-06	hypothetical protein	-	-	-	-
ABW32405.1	AM1_C0097	-2.48776	3.3e-06	hypothetical protein	-	-	-	-
ABW27161.1	AM1_2147	0.798386	3.38e-06	long-chain-fatty-acid--CoA ligase	I	-	ko:K01897	ko00061,ko00071,ko01100,ko01212,ko02024,ko03320,ko04146,ko04216,ko04714,ko04920,map00061,map00071,map01100,map01212,map02024,map03320,map04146,map04216,map04714,map04920
ABW27081.1	AM1_2066	-0.644178	3.42e-06	hypothetical protein	P	-	-	-
ABW30738.1	AM1_5793	-2.483	3.53e-06	hypothetical protein	-	-	-	-
ABW29871.1	AM1_4900	-1.96487	3.67e-06	membrane protein of unknown function	S	-	ko:K08972	-
ABW32426.1	AM1_C0119	-1.31706	3.74e-06	CpcT protein putative	E	GO:0006464,GO:0006807,GO:0008150,GO:0008152,GO:0009987,GO:0017006,GO:0017007,GO:0017009,GO:0019538,GO:0036211,GO:0043170,GO:0043412,GO:0044237,GO:0044238,GO:0044260,GO:0044267,GO:0071704,GO:1901564	ko:K05383	ko00196,ko01100,map00196,map01100
ABW25908.1	AM1_0864	-1.89249	3.79e-06	urea/ branched-chain amino acid ABC transporter substrate-binding protein putative	E	-	ko:K11959	ko02010,map02010
ABW26401.1	AM1_1369	-2.50008	3.79e-06	high light inducible protein	S	GO:0005575,GO:0005622,GO:0005623,GO:0005737,GO:0005886,GO:0006873,GO:0006875,GO:0006879,GO:0006950,GO:0007154,GO:0008150,GO:0009267,GO:0009521,GO:0009522,GO:0009579,GO:0009605,GO:0009987,GO:0009991,GO:0010106,GO:0016020,GO:0019725,GO:0030003,GO:0030075,GO:0030094,GO:0031667,GO:0031668,GO:0031669,GO:0032991,GO:0033554,GO:0034357,GO:0042592,GO:0042594,GO:0043226,GO:0043228,GO:0043229,GO:0043232,GO:…	-	-
ABW32298.1	AM1_C0371	-1.97857	3.93e-06	hypothetical protein	-	-	-	-
ABW30431.1	AM1_5476	1.02378	3.98e-06	PGR5 protein involved in cyclic electron flow	-	-	-	-
ABW32885.1	AM1_E0116	-0.673736	4.09e-06	hypothetical protein	-	-	-	-
ABW32217.1	AM1_C0287	-0.963713	4.19e-06	chromosome partitioning family protein (ParA)	D	-	ko:K03496	-
ABW28473.1	AM1_3483	-3.32823	4.6e-06	hypothetical protein	-	-	-	-
ABW26623.1	AM1_1599	0.537944	4.64e-06	ATP-dependent metalloprotease FtsH-like protein	O	GO:0003674,GO:0003824,GO:0004176,GO:0006091,GO:0006508,GO:0006807,GO:0008150,GO:0008152,GO:0008233,GO:0008237,GO:0009056,GO:0009057,GO:0009314,GO:0009416,GO:0009628,GO:0009642,GO:0009644,GO:0009765,GO:0009892,GO:0009987,GO:0010109,GO:0010205,GO:0010206,GO:0010304,GO:0015979,GO:0016462,GO:0016787,GO:0016817,GO:0016818,GO:0016887,GO:0017111,GO:0019222,GO:0019538,GO:0019684,GO:0030091,GO:0030163,GO:…	ko:K03798	-
ABW32293.1	AM1_C0366	-0.764072	4.9e-06	two-component hybrid sensor and regulator histidine ki-se	T	-	-	-
ABW28739.1	AM1_3749	1.9625	5.04e-06	hypothetical protein	-	-	-	-
ABW32347.1	AM1_C0037	-2.17793	5.11e-06	hypothetical protein	-	-	-	-
ABW25958.1	AM1_0916	-1.29225	5.24e-06	hypothetical protein	-	-	-	-
ABW26417.1	AM1_1386	2.19913	5.25e-06	Flavin reductase-like FMN-binding protein	C	-	-	-
ABW32138.1	AM1_C0202	-0.459555	5.36e-06	transposase	L	-	-	-
ABW26228.1	AM1_1191	-1.508	5.57e-06	light-dependent protochlorophyllide reductase	IQ	-	ko:K00218	ko00860,ko01100,ko01110,map00860,map01100,map01110
ABW26788.1	AM1_1767	1.03821	5.64e-06	RND multidrug efflux transporter	V	-	ko:K03296	-
ABW33075.1	AM1_F0109	0.8821	5.81e-06	conserved hypothetical protein	-	-	-	-
ABW32136.1	AM1_C0200	-0.533997	5.83e-06	hypothetical protein	-	-	-	-
ABW32172.1	AM1_C0239	-0.461973	5.9e-06	oxidoreductase short chain dehydroge-se/reductase family	IQ	-	-	-
ABW31850.1	AM1_B0125	0.577989	5.98e-06	Fe3+ ABC transporter periplasmic iron-binding protein putative	P	-	ko:K02016	ko02010,map02010
ABW32494.1	AM1_C0193	-0.698083	5.98e-06	transcriptio-l regulatory protein C termi-l domain	K	-	ko:K07658	ko02020,map02020
ABW30337.1	AM1_5381	2.32868	6.03e-06	carbon dioxide concentrating mechanism protein CcmK	CQ	-	ko:K08696	-
ABW31341.1	AM1_6412	-1.11939	6.17e-06	membrane protein putative	S	-	-	-
ABW29933.1	AM1_4962	-0.763105	6.26e-06	conserved hypothetical protein	-	-	-	-
ABW26020.1	AM1_0978	1.07907	6.29e-06	membrane fusion protein DevB putative	M	-	ko:K02005	-
ABW26375.1	AM1_1341	0.583431	6.34e-06	hypothetical protein	-	-	-	-
ABW32256.1	AM1_C0329	-0.712949	6.34e-06	hypothetical protein	-	-	-	-
ABW32309.1	AM1_C0382	-1.75945	6.37e-06	hypothetical protein	-	-	-	-
ABW31811.1	AM1_B0085	1.40096	6.52e-06	conserved hypothetical protein	K	-	-	-
ABW33229.1	AM1_G0049	-1.08926	7.17e-06	hypothetical protein	S	-	-	-
ABW25683.1	AM1_0634	-2.42935	7.37e-06	heme NO binding domain protein	H	-	-	-
ABW33073.1	AM1_F0111	0.460897	7.85e-06	conserved hypothetical protein	Q	-	-	-
ABW27686.1	AM1_2683	0.833008	8.54e-06	M23 peptidase domain protein	M	-	-	-
ABW30265.1	AM1_5306	-0.64801	8.64e-06	hypothetical protein	-	-	-	-
ABW26057.1	AM1_1017	-0.645075	8.7e-06	conserved hypothetical protein	CO	-	ko:K03496,ko:K05592	ko03018,map03018
ABW29596.1	AM1_4622	-2.02734	8.93e-06	cytochrome oxidase assembly protein putative	O	-	ko:K02259	ko00190,ko00860,ko01100,ko01110,ko02020,ko04714,map00190,map00860,map01100,map01110,map02020,map04714
ABW28285.1	AM1_3291	1.56877	9.02e-06	L-cysteine/cystine lyase	E	-	ko:K04127,ko:K11325	ko00311,ko01100,ko01130,map00311,map01100,map01130
ABW32036.1	AM1_B0317	0.680293	9.24e-06	hypothetical protein	-	-	-	-
ABW28828.1	AM1_3843	-0.95426	9.39e-06	conserved hypothetical protein	-	-	-	-
ABW32486.1	AM1_C0185	-0.991669	9.8e-06	phycocyanobilin:ferredoxin oxidoreductase PcyA	C	-	ko:K05371	ko00860,ko01110,map00860,map01110
ABW26466.1	AM1_1438	-1.43802	9.93e-06	carbohydrate ki-se YjeF related protein	H	-	ko:K17758,ko:K17759	-
ABW32289.1	AM1_C0362	-0.846626	1.02e-05	anti-sigma-factor antagonist	T	-	-	-
ABW32294.1	AM1_C0367	-0.543004	1.06e-05	hemolysin-type calcium-binding region protein	-	-	-	-
ABW32300.1	AM1_C0373	-0.993002	1.07e-05	hypothetical protein	-	-	-	-
ABW28829.1	AM1_3844	-1.55201	1.15e-05	transcriptio-l regulator LuxR family	K	-	-	-
ABW32787.1	AM1_E0017	-1.55532	1.15e-05	hypothetical protein	-	-	-	-
ABW29407.1	AM1_4430	-1.73207	1.16e-05	circadian input ki-se	T	-	ko:K11356	ko02020,map02020
ABW27395.1	AM1_2384	0.96233	1.18e-05	phosphoglycolate phosphatase putative	S	-	ko:K01091	ko00630,ko01100,ko01110,ko01130,map00630,map01100,map01110,map01130
ABW32171.1	AM1_C0238	-0.49412	1.2e-05	conserved hypothetical membrane protein	S	-	-	-
ABW27511.1	AM1_2503	-2.42415	1.22e-05	photosystem I protein PsaE	S	GO:0005575,GO:0005623,GO:0005886,GO:0016020,GO:0044464,GO:0071944	ko:K02693	ko00195,ko01100,map00195,map01100
ABW30684.1	AM1_5739	-2.24603	1.23e-05	conserved hypothetical protein	-	-	-	-
ABW28806.1	AM1_3819	2.27335	1.24e-05	hypothetical protein	-	-	-	-
ABW30026.1	AM1_5060	-1.13801	1.25e-05	Mechanosensitive ion channel protein	M	-	-	-
ABW30849.1	AM1_5910	-1.30655	1.27e-05	hypothetical protein	S	-	-	-
ABW32417.1	AM1_C0109	-0.57118	1.27e-05	hypothetical protein	-	-	-	-
ABW29914.1	AM1_4943	0.597779	1.28e-05	conserved hypothetical protein	S	-	-	-
ABW30891.1	AM1_5954	1.85512	1.28e-05	hypothetical protein	-	-	-	-
ABW25767.1	AM1_0721	1.08194	1.29e-05	aspartyl/asparaginyl beta-hydroxylase putative	O	-	ko:K12979	-
ABW31998.1	AM1_B0279	0.622171	1.31e-05	hypothetical protein	-	-	-	-
ABW33184.1	AM1_G0004	-0.865038	1.31e-05	haemaggluti-tion activity domain protein	U	-	-	-
ABW32218.1	AM1_C0288	-0.604554	1.32e-05	chromosome partitioning protein ParB family putative	K	-	ko:K03497	-
ABW30535.1	AM1_5584	-0.981019	1.34e-05	TPR domain protein putative	C	-	-	-
ABW26666.1	AM1_1645	-1.7079	1.41e-05	phosphoenolpyruvate synthase	G	-	ko:K01007	ko00620,ko00680,ko00720,ko01100,ko01120,ko01200,map00620,map00680,map00720,map01100,map01120,map01200
ABW25685.1	AM1_0636	-0.977499	1.43e-05	universal stress protein putative	T	-	-	-
ABW32352.1	AM1_C0042	-1.11325	1.46e-05	hypothetical protein	K	-	-	-
ABW27649.1	AM1_2642	2.26036	1.51e-05	hypothetical protein	S	-	-	-
ABW32032.1	AM1_B0313	-2.23148	1.51e-05	conserved hypothetical protein	S	-	ko:K09946	-
ABW30276.1	AM1_5318	-1.09594	1.61e-05	hypothetical protein	-	-	-	-
ABW33472.1	AM1_I0002	-0.844933	1.61e-05	hypothetical protein	-	-	-	-
ABW32464.1	AM1_C0159	-0.54853	1.65e-05	hypothetical protein	-	-	-	-
ABW32633.1	AM1_D0138	-2.23215	1.68e-05	photosystem II 12 kDa extrinsic protein PsbU	L	-	ko:K02719	ko00195,ko01100,map00195,map01100
ABW25344.1	AM1_0258	-2.06728	1.69e-05	conserved hypothetical protein	T	-	-	-
ABW29797.1	AM1_4826	0.950529	1.69e-05	phytoene desaturase/phytoene desaturase	E	-	ko:K02293	ko00906,ko01100,ko01110,map00906,map01100,map01110
ABW28291.1	AM1_3297	0.606094	1.71e-05	conserved hypothetical protein	S	-	-	-
ABW26826.1	AM1_1805	-1.10996	1.72e-05	Hpt domain protein	T	-	-	-
ABW28462.1	AM1_3470	2.07215	1.72e-05	carbonic anhydrase	P	-	ko:K01673	ko00910,map00910
ABW26559.1	AM1_1534	-0.648282	1.73e-05	conserved hypothetical protein	E	-	-	-
ABW32153.1	AM1_C0219	-0.490233	1.76e-05	conserved hypothetical protein	L	-	ko:K07492	-
ABW32224.1	AM1_C0294	-0.998921	1.8e-05	hypothetical protein	-	-	-	-
ABW31839.1	AM1_B0114	0.544666	1.89e-05	conserved hypothetical protein	S	-	-	-
ABW32541.1	AM1_D0044	-1.14863	1.95e-05	hypothetical protein	-	-	-	-
ABW33117.1	AM1_F0067	0.707092	1.97e-05	conserved hypothetical protein	H	-	-	-
ABW28225.1	AM1_3229	1.10297	1.98e-05	high light inducible protein	S	-	-	-
ABW26460.1	AM1_1432	-1.2169	2.05e-05	conserved hypothetical protein	J	-	ko:K07042	-
ABW26709.1	AM1_1688	-1.23661	2.05e-05	glycerol ki-se	C	GO:0003674,GO:0003824,GO:0004370,GO:0005975,GO:0006066,GO:0006071,GO:0006793,GO:0006796,GO:0008150,GO:0008152,GO:0009987,GO:0016301,GO:0016310,GO:0016740,GO:0016772,GO:0016773,GO:0019400,GO:0019751,GO:0044237,GO:0044238,GO:0044262,GO:0044281,GO:0071704,GO:1901615	ko:K00864	ko00561,ko01100,ko03320,ko04626,map00561,map01100,map03320,map04626
ABW33349.1	AM1_G0169	-0.796571	2.05e-05	hypothetical protein	-	-	-	-
ABW32466.1	AM1_C0163	-0.829616	2.07e-05	hypothetical protein	-	-	-	-
ABW26681.1	AM1_1660	-1.96526	2.13e-05	photosystem I ferredoxin protein PsaC	C	GO:0005575,GO:0005622,GO:0005623,GO:0005886,GO:0009579,GO:0016020,GO:0034357,GO:0042651,GO:0044424,GO:0044436,GO:0044464,GO:0071944	ko:K02691	ko00195,ko01100,map00195,map01100
ABW28510.1	AM1_3520	1.40383	2.13e-05	peptidase M48 family	S	-	-	-
ABW32634.1	AM1_D0139	-0.91534	2.13e-05	cell shape determining protein MreB/Mrl family putative	D	-	ko:K03569	-
ABW31798.1	AM1_B0072	-1.44192	2.2e-05	conserved hypothetical protein	NT	-	-	-
ABW25980.1	AM1_0938	-0.913705	2.22e-05	conserved hypothetical protein	-	-	-	-
ABW32301.1	AM1_C0374	-0.745846	2.29e-05	hypothetical protein	-	-	-	-
ABW26129.1	AM1_1090	-1.28592	2.3e-05	hypothetical protein	S	-	-	-
ABW30842.1	AM1_5903	-0.57773	2.3e-05	glutathione transferase C termi-l domain protein	O	-	ko:K07393	-
ABW32270.1	AM1_C0343	-0.571031	2.3e-05	hypothetical protein	-	-	-	-
ABW32709.1	AM1_D0214	-0.781092	2.3e-05	universal stress family protein	T	-	-	-
ABW31325.1	AM1_6395	-0.80009	2.41e-05	hypothetical protein	-	-	-	-
ABW33050.1	AM1_F0134	-1.44881	2.49e-05	hypothetical protein	-	-	-	-
ABW30115.1	AM1_5153	-0.740048	2.51e-05	conserved hypothetical protein	P	-	ko:K00537	-
ABW26400.1	AM1_1368	-2.19799	2.54e-05	high light inducible protein	S	-	ko:K02705	ko00195,ko01100,map00195,map01100
ABW29957.1	AM1_4989	0.485777	2.54e-05	WD-repeat protein	A	-	-	-
ABW32670.1	AM1_D0175	-1.25032	2.59e-05	universal stress protein	T	-	-	-
ABW27580.1	AM1_2572	0.44633	2.6e-05	DevC protein putative	V	-	ko:K02004	-
ABW29772.1	AM1_4801	-0.446518	2.66e-05	conserved hypothetical protein	Q	-	-	-
ABW26468.1	AM1_1440	-2.53998	2.72e-05	photosystem I protein PsaF	S	GO:0005575,GO:0005622,GO:0005623,GO:0005737,GO:0005886,GO:0009521,GO:0009522,GO:0009579,GO:0016020,GO:0030075,GO:0030094,GO:0032991,GO:0034357,GO:0043226,GO:0043228,GO:0043229,GO:0043232,GO:0044422,GO:0044424,GO:0044425,GO:0044436,GO:0044444,GO:0044459,GO:0044464,GO:0071944,GO:0098796,GO:0098797	ko:K02694	ko00195,ko01100,map00195,map01100
ABW30339.1	AM1_5383	2.29706	2.81e-05	carbon dioxide concentrating mechanism protein CcmM	C	-	ko:K08698	-
ABW32142.1	AM1_C0206	-2.39992	2.81e-05	conserved hypothetical protein	L	-	-	-
ABW32368.1	AM1_C0058	-0.394551	2.83e-05	quinone oxidoreductase/Zn-containing alcohol dehydroge-se putative	C	-	ko:K00344	-
ABW27809.1	AM1_2809	-2.03874	2.85e-05	hypothetical protein	-	-	-	-
ABW30268.1	AM1_5310	-1.24503	2.86e-05	conserved hypothetical protein	S	-	-	-
ABW32001.1	AM1_B0282	0.408542	2.91e-05	hypothetical protein	-	-	-	-
ABW33128.1	AM1_F0054	0.916384	3.13e-05	nonribosomal peptide synthase	IQ	-	-	-
ABW31182.1	AM1_6250	-1.24465	3.3e-05	conserved hypothetical protein	C	-	-	-
ABW30848.1	AM1_5909	-1.42303	3.39e-05	hypothetical protein	-	-	ko:K12472	ko04144,map04144
ABW32262.1	AM1_C0335	-0.717952	3.46e-05	hypothetical protein	-	-	-	-
ABW30686.1	AM1_5741	-0.990962	3.59e-05	TPR domain protein putative	S	-	-	-
ABW25651.1	AM1_0601	-2.5465	3.65e-05	translation elongation factor EF-G putative	J	-	ko:K02355	-
ABW26411.1	AM1_1380	-1.06002	3.65e-05	ferredoxin-thioredoxin reductase variable alpha chain	S	GO:0008150,GO:0008152,GO:0055114	-	-
ABW27648.1	AM1_2641	2.07341	3.75e-05	hypothetical protein	-	-	-	-
ABW32380.1	AM1_C0070	-0.522165	3.75e-05	hypothetical protein	-	-	-	-
ABW32164.1	AM1_C0231	-0.579626	3.77e-05	hypothetical protein	-	-	-	-
ABW27927.1	AM1_2930	-2.01618	3.78e-05	conserved hypothetical protein	S	-	-	-
ABW26159.1	AM1_1120	-2.04834	3.86e-05	photosystem I protein PsaK	S	-	ko:K02698	ko00195,ko01100,map00195,map01100
ABW32002.1	AM1_B0283	0.624399	3.88e-05	hypothetical protein	-	-	-	-
ABW32427.1	AM1_C0120	-1.44948	3.9e-05	hypothetical protein	-	-	-	-
ABW31881.1	AM1_B0158	2.427	3.94e-05	hypothetical protein	S	-	-	-
ABW28834.1	AM1_3849	-1.87475	4.01e-05	hypothetical protein	-	-	-	-
ABW32480.1	AM1_C0179	-0.552031	4.03e-05	hypothetical protein	-	-	-	-
ABW31216.1	AM1_6286	0.48133	4.07e-05	conserved hypothetical protein	L	-	-	-
ABW31345.1	AM1_6426	-1.8814	4.09e-05	photosystem I PsaM subunit	-	-	-	-
ABW26005.1	AM1_0963	1.12428	4.33e-05	undecaprenyl diphosphate synthase	I	-	ko:K00806	ko00900,ko01110,map00900,map01110
ABW32211.1	AM1_C0281	-1.00058	4.56e-05	conserved hypothetical protein	S	-	-	-
ABW25405.1	AM1_0346	-1.10985	4.59e-05	hypothetical protein	-	-	-	-
ABW32189.1	AM1_C0259	-0.722715	4.6e-05	two-component response regulator	T	-	-	-
ABW26529.1	AM1_1503	-0.590718	4.61e-05	hypothetical protein	-	-	-	-
ABW32210.1	AM1_C0280	-2.63171	4.61e-05	hypothetical protein	-	-	-	-
ABW29814.1	AM1_4843	-1.36778	4.75e-05	ABC-type branched-chain amino acid transport system periplasmic component	E	-	-	-
ABW32451.1	AM1_C0144	-0.467369	4.76e-05	hypothetical protein	-	-	-	-
ABW29739.1	AM1_4767	-1.21858	4.82e-05	glycerol-3-phosphate dehydroge-se	C	-	ko:K00111	ko00564,ko01110,map00564,map01110
ABW29085.1	AM1_4104	-1.19884	4.96e-05	conserved hypothetical protein	O	-	-	-
ABW27957.1	AM1_2961	-0.638714	5.02e-05	sugar ABC transporter permease protein	P	-	ko:K02026	-
ABW32350.1	AM1_C0040	-0.585193	5.05e-05	hypothetical protein	KL	-	-	-
ABW33014.1	AM1_F0171	0.393313	5.05e-05	hypothetical protein	-	-	-	-
ABW28898.1	AM1_3913	1.48391	5.07e-05	hypothetical protein	-	-	-	-
ABW31914.1	AM1_B0194	0.407171	5.08e-05	phage integrase family protein	L	-	ko:K03733	-
ABW32167.1	AM1_C0234	-0.644474	5.13e-05	hypothetical protein	-	-	-	-
ABW26415.1	AM1_1384	1.58908	5.44e-05	Flavin reductase-like FMN-binding protein	C	-	-	-
ABW32470.1	AM1_C0167	-1.44018	5.44e-05	conserved hypothetical protein	S	-	-	-
ABW31332.1	AM1_6402	-1.86421	5.46e-05	conserved hypothetical protein	T	-	ko:K10914,ko:K21561	ko02020,ko02024,ko02025,ko02026,ko05111,map02020,map02024,map02025,map02026,map05111
ABW33066.1	AM1_F0118	0.6849	5.5e-05	hypothetical protein	-	-	-	-
ABW25233.1	AM1_0146	-0.918328	5.53e-05	phosphotransferase enzyme family putative	S	-	-	-
ABW27447.1	AM1_2439	1.72212	5.56e-05	hypothetical protein	-	-	-	-
ABW28500.1	AM1_3510	-0.773179	5.8e-05	conserved hypothetical protein	-	-	-	-
ABW31976.1	AM1_B0257	0.496136	5.84e-05	hypothetical protein	-	-	-	-
ABW28836.1	AM1_3851	-1.48737	5.86e-05	photosystem II protein PsbK	S	GO:0005575,GO:0005622,GO:0005623,GO:0005737,GO:0005886,GO:0009521,GO:0009523,GO:0009579,GO:0016020,GO:0030075,GO:0030096,GO:0032991,GO:0034357,GO:0043226,GO:0043228,GO:0043229,GO:0043232,GO:0044422,GO:0044424,GO:0044425,GO:0044436,GO:0044444,GO:0044459,GO:0044464,GO:0071944,GO:0098796,GO:0098797	ko:K02712	ko00195,ko01100,map00195,map01100
ABW26978.1	AM1_1961	-0.608333	6.05e-05	short putative Rieske iron sulfur protein	C	-	ko:K02636	ko00195,ko01100,map00195,map01100
ABW32351.1	AM1_C0041	-0.792974	6.14e-05	hypothetical protein	K	-	-	-
ABW32193.1	AM1_C0263	-0.718655	6.25e-05	hypothetical protein	-	-	-	-
ABW32463.1	AM1_C0158	-0.474355	6.26e-05	hypothetical protein	-	-	-	-
ABW27553.1	AM1_2544	0.456452	6.34e-05	hypothetical protein	-	-	-	-
ABW31993.1	AM1_B0274	0.715119	6.41e-05	hypothetical protein	-	-	-	-
ABW28884.1	AM1_3899	0.764796	6.43e-05	pentapeptide repeat protein	S	-	-	-
ABW30083.1	AM1_5121	-0.656389	6.47e-05	hypothetical protein	S	-	-	-
ABW25663.1	AM1_0613	-1.47828	6.49e-05	photosystem II oxygen evolution complex protein PsbP	S	-	ko:K02717	ko00195,ko01100,map00195,map01100
ABW32425.1	AM1_C0118	-1.25529	6.49e-05	phycocyanobilin lyase subunit alpha	C	-	ko:K02288	ko00196,ko01100,map00196,map01100
ABW30479.1	AM1_5525	-0.840947	6.51e-05	proline iminopeptidase	S	-	ko:K01259	ko00330,map00330
ABW27033.1	AM1_2018	0.787978	6.58e-05	oxidoreductase aldo reductase	C	-	-	-
ABW32290.1	AM1_C0363	-0.826887	6.58e-05	hypothetical protein	-	-	-	-
ABW30449.1	AM1_5494	-1.40464	6.72e-05	Alkyl hydroperoxide reductase/Thiol specific antioxidant family protein	O	-	-	-
ABW32302.1	AM1_C0375	-1.24998	6.81e-05	hypothetical protein	-	-	-	-
ABW32666.1	AM1_D0171	0.557626	6.83e-05	two-component transcriptio-l regulator/diguanylate cyclase (GGDEF)	T	-	-	-
ABW33140.1	AM1_F0042	0.739108	6.85e-05	5-methyltetrahydropteroyltriglutamate--homocysteine S-methyltransferase	E	-	-	-
ABW29436.1	AM1_4459	0.890234	6.9e-05	carboxyl--termi-l protease	M	-	ko:K03797	-
ABW30865.1	AM1_5925	-1.01896	6.9e-05	conserved hypothetical protein	T	GO:0003674,GO:0005488,GO:0005515,GO:0005575,GO:0005622,GO:0005623,GO:0005737,GO:0042802,GO:0044424,GO:0044464	ko:K00384,ko:K01768,ko:K02488,ko:K17763	ko00230,ko00450,ko02020,ko02025,ko04112,ko04113,ko04213,map00230,map00450,map02020,map02025,map04112,map04113,map04213
ABW32366.1	AM1_C0056	-0.477465	7e-05	hypothetical protein	S	-	ko:K06893	-
ABW26605.1	AM1_1581	0.416327	7.01e-05	hypothetical protein	J	-	-	-
ABW27904.1	AM1_2905	-0.721411	7.01e-05	pheophorbide A oxyge-se	P	-	ko:K13071	ko00860,ko01110,map00860,map01110
ABW27628.1	AM1_2621	-1.4417	7.07e-05	aspartate aminotransferase	E	-	ko:K00812	ko00220,ko00250,ko00270,ko00330,ko00350,ko00360,ko00400,ko00401,ko00950,ko00960,ko01100,ko01110,ko01130,ko01210,ko01230,map00220,map00250,map00270,map00330,map00350,map00360,map00400,map00401,map00950,map00960,map01100,map01110,map01130,map01210,map01230
ABW28552.1	AM1_3562	-0.71489	7.13e-05	sulfotransferase	S	-	-	-
ABW27516.1	AM1_2508	-0.944498	7.15e-05	hypothetical protein	K	-	-	-
ABW25363.1	AM1_0277	-1.31275	7.19e-05	conserved hypothetical protein	KLPT	-	-	-
ABW32339.1	AM1_C0029	-1.00311	7.47e-05	hypothetical protein	-	-	-	-
ABW27989.1	AM1_2993	0.924497	7.49e-05	heat shock protein (HSP20) family protein	O	-	ko:K13993	ko04141,map04141
ABW29351.1	AM1_4372	-1.82145	7.49e-05	conserved hypothetical protein	S	-	-	-
ABW29614.1	AM1_4641	-0.597923	7.49e-05	type IV pilin protein putative	S	-	-	-
ABW30402.1	AM1_5446	0.433324	7.49e-05	TPR domain protein	O	-	-	-
ABW28644.1	AM1_3654	-2.27718	7.5e-05	high light inducible protein	S	GO:0005575,GO:0005622,GO:0005623,GO:0005737,GO:0005886,GO:0006873,GO:0006875,GO:0006879,GO:0006950,GO:0007154,GO:0008150,GO:0009267,GO:0009521,GO:0009522,GO:0009579,GO:0009605,GO:0009987,GO:0009991,GO:0010106,GO:0016020,GO:0019725,GO:0030003,GO:0030075,GO:0030094,GO:0031667,GO:0031668,GO:0031669,GO:0032991,GO:0033554,GO:0034357,GO:0042592,GO:0042594,GO:0043226,GO:0043228,GO:0043229,GO:0043232,GO:…	-	-
ABW32676.1	AM1_D0181	-1.4432	7.54e-05	hypothetical protein	-	-	-	-
ABW30488.1	AM1_5534	-0.838963	7.55e-05	hypothetical protein	-	-	-	-
ABW31373.1	AM1_A0253	0.529486	7.61e-05	hypothetical protein	-	-	-	-
ABW25438.1	AM1_0381	0.959108	7.85e-05	hypothetical protein	-	-	-	-
ABW30461.1	AM1_5507	-1.15563	8.04e-05	ribosome recycling factor	J	GO:0002181,GO:0002184,GO:0003674,GO:0005488,GO:0005575,GO:0005622,GO:0005623,GO:0005737,GO:0006412,GO:0006415,GO:0006518,GO:0006807,GO:0008150,GO:0008152,GO:0009058,GO:0009059,GO:0009987,GO:0010467,GO:0016043,GO:0019538,GO:0022411,GO:0032984,GO:0034641,GO:0034645,GO:0043021,GO:0043023,GO:0043043,GO:0043170,GO:0043603,GO:0043604,GO:0043624,GO:0043933,GO:0044237,GO:0044238,GO:0044249,GO:0044260,GO:…	ko:K02838	-
ABW32396.1	AM1_C0088	-1.12682	8.13e-05	hypothetical protein	-	-	-	-
ABW29393.1	AM1_4416	-2.19319	8.17e-05	conserved hypothetical protein	-	-	-	-
ABW29541.1	AM1_4567	-1.52647	8.17e-05	conserved hypothetical protein	S	-	-	-
ABW32814.1	AM1_E0044	2.36721	8.17e-05	hypothetical protein	-	-	-	-
ABW29184.1	AM1_4204	0.431944	8.44e-05	transposase putative	L	-	ko:K07494	-
ABW25372.1	AM1_0286	-1.20333	8.66e-05	response regulator	T	-	ko:K02485	-
ABW29817.1	AM1_4846	0.708616	8.66e-05	hypothetical protein	M	-	-	-
ABW30527.1	AM1_5573	-0.848889	8.73e-05	hypothetical protein	-	-	-	-
ABW27715.1	AM1_2715	0.579368	9.08e-05	polysaccharide deacetylase	G	-	-	-
ABW29345.1	AM1_4366	0.709481	9.08e-05	uroporphyrin-III C-methyltransferase	H	GO:0003674,GO:0003824,GO:0004851,GO:0006725,GO:0006778,GO:0006779,GO:0006783,GO:0006807,GO:0008150,GO:0008152,GO:0008168,GO:0008169,GO:0008757,GO:0009058,GO:0009987,GO:0016740,GO:0016741,GO:0018130,GO:0019354,GO:0019438,GO:0032259,GO:0033013,GO:0033014,GO:0034641,GO:0042168,GO:0042440,GO:0044237,GO:0044249,GO:0044271,GO:0046148,GO:0046156,GO:0046483,GO:0051186,GO:0051188,GO:0071704,GO:1901360,GO:…	ko:K02303	ko00860,ko01100,ko01110,ko01120,map00860,map01100,map01110,map01120
ABW29400.1	AM1_4423	0.558197	9.13e-05	conserved hypothetical membrane protein	S	-	-	-
ABW32324.1	AM1_C0014	-0.499086	9.18e-05	two-component hybrid sensor and regulator	T	-	-	-
ABW30584.1	AM1_5634	0.458018	9.19e-05	3-oxoacyl-[acyl-carrier-protein] reductase	S	-	-	-
ABW31999.1	AM1_B0280	0.657124	9.25e-05	hypothetical protein	-	-	-	-
ABW25449.1	AM1_0392	-0.800792	9.43e-05	hypothetical protein	-	-	-	-
ABW32359.1	AM1_C0049	-0.671961	9.43e-05	hypothetical protein	-	-	-	-
ABW26476.1	AM1_1448	-0.77941	9.57e-05	conserved hypothetical protein	-	-	-	-
ABW27164.1	AM1_2150	0.638102	9.57e-05	acyl-coenzyme A dehydroge-se	I	-	ko:K06445	ko00071,ko01100,ko01212,map00071,map01100,map01212
ABW32184.1	AM1_C0254	-0.633748	9.57e-05	hypothetical protein	L	-	-	-
ABW32367.1	AM1_C0057	-0.461292	9.66e-05	-DP oxidoreductase coenzyme f420-dependent	S	-	ko:K06988	-
ABW32363.1	AM1_C0053	-0.525257	9.79e-05	hypothetical protein	S	-	-	-
ABW28938.1	AM1_3953	-2.23788	9.94e-05	Rho termi-tion factor N- domain protein	UW	-	ko:K09942	-
ABW26895.1	AM1_1875	-0.41879	0.000100324	conserved hypothetical protein	-	-	-	-
ABW31180.1	AM1_6248	-0.884236	0.00010074	hypothetical protein	I	-	-	-
ABW25360.1	AM1_0274	-1.61509	0.000101015	conserved hypothetical protein	S	-	-	-
ABW32370.1	AM1_C0060	-0.364316	0.000101112	glycosyl transferase WecB/TagA/CpsF family protein putative	M	-	ko:K05946	ko05111,map05111
ABW28158.1	AM1_3162	-0.658746	0.000101376	conserved hypothetical protein	S	-	-	-
ABW27956.1	AM1_2960	-0.447748	0.000102209	sugar ABC transporter permease protein	P	-	ko:K02025	-
ABW33016.1	AM1_F0169	-1.04512	0.000105461	conserved hypothetical protein	-	-	-	-
ABW25144.1	AM1_0056	-1.49714	0.000106461	conserved hypothetical protein	J	-	-	-
ABW29577.1	AM1_4603	1.00599	0.000106629	hypothetical protein	-	-	-	-
ABW30909.1	AM1_5973	-1.0437	0.000106629	hypothetical protein	-	-	-	-
ABW32166.1	AM1_C0233	-0.539121	0.000107086	hypothetical protein	L	-	-	-
ABW29360.1	AM1_4381	-0.770542	0.000108077	amino acid permease family protein	E	-	ko:K03294	-
ABW25650.1	AM1_0600	0.715646	0.000109035	TPR repeat-containing protein	S	-	-	-
ABW32353.1	AM1_C0043	-0.526481	0.000110084	hypothetical protein	-	-	-	-
ABW29786.1	AM1_4815	-1.83942	0.000110947	conserved hypothetical protein	-	-	-	-
ABW32186.1	AM1_C0256	-1.95076	0.000110947	hypothetical protein	-	-	-	-
ABW30336.1	AM1_5380	2.40738	0.000112143	carbon dioxide concentrating mechanism protein putative	CQ	-	ko:K08696	-
ABW29830.1	AM1_4859	0.408168	0.000120635	peptidase M16 family	S	-	ko:K07263	-
ABW32219.1	AM1_C0289	-0.614957	0.000120804	hypothetical protein	-	-	-	-
ABW29337.1	AM1_4358	-1.47362	0.000122495	hypothetical protein	D	-	-	-
ABW32306.1	AM1_C0379	-0.951433	0.000123154	conserved hypothetical protein	L	-	-	-
ABW27257.1	AM1_2244	1.13945	0.000126114	hypothetical protein	-	-	-	-
ABW25876.1	AM1_0832	1.15082	0.000126364	adenylate cyclase family 3 putative	T	-	-	-
ABW25359.1	AM1_0273	-2.09087	0.000126558	hypothetical protein	S	-	-	-
ABW32015.1	AM1_B0296	0.768285	0.000128902	hypothetical protein	-	-	-	-
ABW25415.1	AM1_0356	-1.48552	0.000132595	hypothetical protein	M	-	-	-
ABW30930.1	AM1_5998	0.65268	0.000133374	hypothetical protein	-	-	-	-
ABW25176.1	AM1_0088	-0.528301	0.000136079	conserved hypothetical protein	C	-	-	-
ABW27191.1	AM1_2177	-1.49335	0.000136079	conserved hypothetical protein	T	-	-	-
ABW31947.1	AM1_B0227	-1.89352	0.000136079	hypothetical protein	-	-	-	-
ABW32282.1	AM1_C0355	-0.587428	0.000136079	R- polymerase sigma-70 factor	K	-	ko:K03086,ko:K03087	ko02026,ko05111,map02026,map05111
ABW32288.1	AM1_C0361	-1.07607	0.000136079	hypothetical protein	-	-	-	-
ABW25431.1	AM1_0373	0.717449	0.000136172	glycosyl transferase family 2	M	-	-	-
ABW30677.1	AM1_5732	2.5188	0.000138686	hypothetical protein	-	-	-	-
ABW27223.1	AM1_2210	-0.554776	0.000142656	hypothetical protein	E	-	-	-
ABW31497.1	AM1_A0379	-1.4777	0.000142656	conserved hypothetical protein	S	-	-	-
ABW32687.1	AM1_D0192	-0.641652	0.000142658	hydroge-se accessory protein HypB	KO	-	ko:K04652	-
ABW30320.1	AM1_5364	-1.01543	0.000143171	conserved hypothetical protein	S	-	ko:K14518	-
ABW30845.1	AM1_5906	-1.98359	0.000143827	D--binding protein HU	L	-	ko:K03530	-
ABW32253.1	AM1_C0325	-0.694914	0.000146847	hypothetical protein	L	-	ko:K04763	-
ABW27298.1	AM1_2288	0.667777	0.000147203	hypothetical protein	-	-	-	-
ABW25989.1	AM1_0947	0.76486	0.000147632	conserved hypothetical protein	C	-	-	-
ABW27146.1	AM1_2131	-1.04864	0.000147632	hydrolase carbon-nitrogen family	S	-	ko:K11206	-
ABW27637.1	AM1_2630	-1.77231	0.000147632	cytochrome b559 alpha subunit of photosystem II PsbE	C	GO:0005575,GO:0005622,GO:0005623,GO:0005737,GO:0005886,GO:0009521,GO:0009523,GO:0009579,GO:0016020,GO:0030075,GO:0030096,GO:0032991,GO:0034357,GO:0043226,GO:0043228,GO:0043229,GO:0043232,GO:0044422,GO:0044424,GO:0044425,GO:0044436,GO:0044444,GO:0044459,GO:0044464,GO:0071944,GO:0098796,GO:0098797	ko:K02707	ko00195,ko01100,map00195,map01100
ABW32137.1	AM1_C0201	-0.408839	0.000147632	transposase putative	L	-	ko:K07492	-
ABW27579.1	AM1_2571	0.455131	0.000149363	DevB-like secretion protein putative	M	-	ko:K02005	-
ABW32319.1	AM1_C0009	-0.52149	0.000150773	conserved hypothetical protein	Q	-	-	-
ABW30480.1	AM1_5526	-0.687589	0.00015165	heterodisulfide reductase subunit B putative	C	-	ko:K00241	ko00020,ko00190,ko00650,ko00720,ko01100,ko01110,ko01120,ko01130,ko01200,map00020,map00190,map00650,map00720,map01100,map01110,map01120,map01130,map01200
ABW25950.1	AM1_0908	-1.0273	0.000154707	response regulator receiver domain protein (CheY)	T	-	ko:K02657	ko02020,ko02025,map02020,map02025
ABW32236.1	AM1_C0308	-1.08372	0.000154707	hypothetical protein	-	-	-	-
ABW29319.1	AM1_4340	-1.23155	0.000155175	hypothetical protein	Q	-	-	-
ABW25349.1	AM1_0263	-0.981678	0.000156532	AAA family ATPase domain protein	O	-	-	-
ABW33466.1	AM1_H0116	-0.849965	0.000157598	conserved hypothetical protein	S	-	-	-
ABW29562.1	AM1_4588	2.75755	0.000158736	PGR5 protein involved in cyclic electron flow	-	-	-	-
ABW32332.1	AM1_C0022	-0.434813	0.000158736	hypothetical protein	I	-	-	-
ABW25118.1	AM1_0030	-0.552416	0.000162307	pentapeptide repeat protein	S	-	-	-
ABW25426.1	AM1_0367	0.581067	0.000164335	conserved hypothetical protein	Q	-	-	-
ABW29816.1	AM1_4845	0.68272	0.00016552	squalene-hopene cyclase	I	-	ko:K06045	ko00909,ko01110,map00909,map01110
ABW31538.1	AM1_A0029	-0.76486	0.000166304	hypothetical protein	-	-	-	-
ABW28475.1	AM1_3485	-2.57242	0.000167502	conserved hypothetical protein	S	-	-	-
ABW32198.1	AM1_C0268	-0.463163	0.000169946	hypothetical protein	-	-	-	-
ABW32152.1	AM1_C0217	-1.63653	0.000170666	CpcS protein putative	E	GO:0006464,GO:0006807,GO:0008150,GO:0008152,GO:0009987,GO:0017006,GO:0017007,GO:0017009,GO:0019538,GO:0036211,GO:0043170,GO:0043412,GO:0044237,GO:0044238,GO:0044260,GO:0044267,GO:0071704,GO:1901564	-	-
ABW27567.1	AM1_2559	3.5008	0.000172226	conserved hypothetical protein	S	-	-	-
ABW29373.1	AM1_4394	-1.14741	0.000176645	Photosystem I assembly protein Ycf37 putative tetratricopeptide repeat	NU	-	-	-
ABW32271.1	AM1_C0344	-0.655663	0.000178785	conserved hypothetical protein	S	-	-	-
ABW25945.1	AM1_0903	0.554782	0.000181372	homocysteine S-methyltransferase putative	H	-	-	-
ABW27142.1	AM1_2127	-2.25196	0.000183946	proton-translocating -D(P)H-quinone oxidoreductase chain L	CP	-	ko:K00341,ko:K05577	ko00190,ko01100,map00190,map01100
ABW32197.1	AM1_C0267	-0.463865	0.000183946	hypothetical protein	-	-	-	-
ABW29242.1	AM1_4263	-0.489542	0.000184884	hypothetical protein	-	-	-	-
ABW28312.1	AM1_3318	-0.681168	0.000195458	type IV pilin protein putative	NU	-	-	-
ABW26148.1	AM1_1109	-0.842205	0.000203413	isochorismate synthase	HQ	-	ko:K02552	ko00130,ko01053,ko01100,ko01110,ko01130,map00130,map01053,map01100,map01110,map01130
ABW26520.1	AM1_1494	-1.19635	0.000203572	conserved hypothetical protein	-	-	-	-
ABW32206.1	AM1_C0276	-0.438071	0.000203572	antibiotic biosynthesis monooxyge-se putative	S	-	-	-
ABW32170.1	AM1_C0237	-0.915494	0.000207489	hypothetical protein	-	-	-	-
ABW26938.1	AM1_1920	-1.54879	0.000208069	hypothetical protein	S	-	-	-
ABW30344.1	AM1_5388	-1.23369	0.000213704	TPR domain protein	S	-	-	-
ABW30844.1	AM1_5905	-1.50703	0.000223368	L-threonine-O-3-phosphate decarboxylase putative	E	-	-	-
ABW25578.1	AM1_0526	-2.18884	0.00022463	photosystem II manganese-stabilizing protein PsbO	S	GO:0005575,GO:0005622,GO:0005623,GO:0005737,GO:0005886,GO:0009521,GO:0009523,GO:0009579,GO:0016020,GO:0030075,GO:0030096,GO:0032991,GO:0034357,GO:0042651,GO:0043226,GO:0043228,GO:0043229,GO:0043232,GO:0044422,GO:0044424,GO:0044425,GO:0044436,GO:0044444,GO:0044459,GO:0044464,GO:0071944,GO:0098796,GO:0098797	ko:K02716	ko00195,ko01100,map00195,map01100
ABW25172.1	AM1_0084	-1.40966	0.000227932	phosphoglucomutase/phosphomannomutase family protein	G	-	-	-
ABW30847.1	AM1_5908	-1.93467	0.00023004	conserved hypothetical protein	S	-	-	-
ABW25361.1	AM1_0275	-1.91954	0.000231324	conserved hypothetical protein	-	-	-	-
ABW26888.1	AM1_1868	-1.88335	0.000232822	thioredoxin	O	-	ko:K03671	ko04621,ko05418,map04621,map05418
ABW30974.1	AM1_6042	0.6352	0.000235095	hypothetical protein	-	-	-	-
ABW32385.1	AM1_C0075	-1.23215	0.000236021	conserved hypothetical protein	O	-	-	-
ABW30038.1	AM1_5073	-1.6371	0.000241514	hypothetical protein	-	-	-	-
ABW32357.1	AM1_C0047	-0.781614	0.000241514	hypothetical protein	-	-	-	-
ABW27082.1	AM1_2067	0.638538	0.000244117	acetyltransferase g-t family	K	-	-	-
ABW26051.1	AM1_1011	-1.98303	0.000249649	photosystem II protein PsbZ	-	-	-	-
ABW33044.1	AM1_F0141	-1.2291	0.000251165	hypothetical protein	-	-	-	-
ABW32865.1	AM1_E0096	-0.403975	0.000251624	cytochrome P450 family protein putative	Q	-	-	-
ABW32334.1	AM1_C0024	-1.52716	0.000258708	hypothetical protein	-	-	-	-
ABW31776.1	AM1_B0050	0.677211	0.000275933	ABC transporter ATP-binding protein	S	-	ko:K01990	-
ABW30256.1	AM1_5298	0.598749	0.000277672	hypothetical protein	-	-	-	-
ABW27571.1	AM1_2563	-0.755441	0.000279404	hypothetical protein	S	-	-	-
ABW26251.1	AM1_1214	2.35268	0.000281754	hypothetical protein	T	-	-	-
ABW31891.1	AM1_B0169	0.413909	0.000293617	threonyl-tR- synthetase	J	-	ko:K01868	ko00970,map00970
ABW31907.1	AM1_B0187	0.490025	0.000297249	phage integrase / plasmid pRiA4b ORF-3-like protein	L	-	ko:K03733,ko:K04763	-
ABW29049.1	AM1_4068	-1.43293	0.000307376	pantetheine-phosphate adenylyltransferase	F	-	ko:K00954	ko00770,ko01100,map00770,map01100
ABW30515.1	AM1_5561	-1.03735	0.000313812	conserved hypothetical protein	S	-	-	-
ABW29521.1	AM1_4546	0.348034	0.000314347	cell envelope-related transcriptio-l attenuator putative	K	-	-	-
ABW32644.1	AM1_D0149	-0.780589	0.00031596	ABC transporter ATP-binding protein	V	-	ko:K02003	-
ABW26575.1	AM1_1551	-0.913819	0.000316211	alter-tive oxidase putative	S	-	-	-
ABW30280.1	AM1_5322	1.01702	0.000316211	hypothetical protein	M	-	-	-
ABW32497.1	AM1_C0199	-0.590825	0.000320332	hypothetical protein	-	-	-	-
ABW30831.1	AM1_5892	-1.19607	0.000322458	chemotaxis response regulator putative	T	-	ko:K13924	ko02020,ko02030,map02020,map02030
ABW30992.1	AM1_6060	0.377926	0.00032272	histidine decarboxylase	E	-	ko:K01590,ko:K13745	ko00260,ko00340,ko01100,ko01110,ko01120,map00260,map00340,map01100,map01110,map01120
ABW28673.1	AM1_3682	-1.24011	0.000322971	short putative Rieske iron sulfur protein	C	-	ko:K02636	ko00195,ko01100,map00195,map01100
ABW27629.1	AM1_2622	-0.564354	0.000328448	lycopene cyclase	C	-	ko:K14605	ko00906,ko01100,ko01110,map00906,map01100,map01110
ABW30526.1	AM1_5572	-1.19081	0.0003348	conserved hypothetical protein	S	-	-	-
ABW32199.1	AM1_C0269	-0.597547	0.000339114	hypothetical protein	-	-	-	-
ABW33254.1	AM1_G0074	-0.522895	0.000339114	hypothetical protein	-	-	-	-
ABW28670.1	AM1_3680	1.00513	0.000339888	peroxiredoxin putative	O	GO:0003674,GO:0005488,GO:0005515,GO:0042802	-	-
ABW30863.1	AM1_5924	-0.914344	0.000339888	conserved hypothetical protein	T	-	-	-
ABW31676.1	AM1_A0169	-0.59815	0.000339888	transcriptio-l regulator AraC family	K	-	-	-
ABW32269.1	AM1_C0342	-0.506499	0.000339888	hypothetical protein	-	-	-	-
ABW28298.1	AM1_3304	-0.825381	0.000354297	pentapeptide repeat protein	T	-	-	-
ABW31751.1	AM1_B0025	-2.05072	0.000355993	conserved hypothetical protein	T	-	-	-
ABW28469.1	AM1_3478	-1.69892	0.000365359	conserved hypothetical protein	I	-	-	-
ABW32471.1	AM1_C0168	-0.92922	0.000365359	hypothetical protein	-	-	-	-
ABW26449.1	AM1_1418	-1.25757	0.000370033	hypothetical protein	-	-	-	-
ABW31329.1	AM1_6399	-0.569425	0.00037778	hypothetical protein	-	-	-	-
ABW27181.1	AM1_2167	-0.82959	0.000378728	histidine triad family nucleotide-binding protein	FG	-	ko:K02503	-
ABW29389.1	AM1_4412	1.61472	0.000381864	chaperonin GroES	O	-	ko:K04078	-
ABW28719.1	AM1_3729	-1.368	0.000389706	membrane protein TerC putative	P	-	-	-
ABW25143.1	AM1_0055	-0.771958	0.000390055	leucine-rich repeat-containing protein	S	-	-	-
ABW30361.1	AM1_5405	-1.58005	0.000391228	translation initiation factor IF-3	J	-	ko:K02520	-
ABW32312.1	AM1_C0002	-0.470456	0.000396672	hypothetical protein	-	-	-	-
ABW28948.1	AM1_3963	-1.13083	0.000401607	conserved hypothetical protein	S	-	-	-
ABW30212.1	AM1_5250	-1.03237	0.000406549	TPR domain protein	U	-	-	-
ABW30130.1	AM1_5168	0.44782	0.000418384	nitrate ABC transporter periplasmic substrate-binding protein putative	P	-	ko:K15576	ko00910,ko02010,map00910,map02010
ABW25358.1	AM1_0272	-2.16536	0.000423442	hypothetical protein	S	-	-	-
ABW27595.1	AM1_2588	-0.821293	0.000424583	hypothetical protein	-	-	-	-
ABW26316.1	AM1_1279	-2.00483	0.000426625	high light inducible protein	S	GO:0005575,GO:0005622,GO:0005623,GO:0005737,GO:0005886,GO:0006873,GO:0006875,GO:0006879,GO:0006950,GO:0007154,GO:0008150,GO:0009267,GO:0009521,GO:0009522,GO:0009579,GO:0009605,GO:0009987,GO:0009991,GO:0010106,GO:0016020,GO:0019725,GO:0030003,GO:0030075,GO:0030094,GO:0031667,GO:0031668,GO:0031669,GO:0032991,GO:0033554,GO:0034357,GO:0042592,GO:0042594,GO:0043226,GO:0043228,GO:0043229,GO:0043232,GO:…	-	-
ABW26680.1	AM1_1659	-1.02063	0.000433198	conserved hypothetical protein	-	-	-	-
ABW32364.1	AM1_C0054	-0.514921	0.000433198	oxidoreductase zinc-binding dehydroge-se family protein	C	-	-	-
ABW28239.1	AM1_3242	-0.453121	0.000438467	DsbA oxidoreductase domain protein putative	O	-	-	-
ABW31553.1	AM1_A0044	0.426273	0.000438667	hypothetical protein	J	-	ko:K03685	ko03008,ko05205,map03008,map05205
ABW31105.1	AM1_6173	-1.67077	0.000438918	D--binding protein HU	L	GO:0003674,GO:0003676,GO:0003677,GO:0005488,GO:0005575,GO:0005622,GO:0005623,GO:0005737,GO:0005829,GO:0008150,GO:0009889,GO:0010556,GO:0019219,GO:0019222,GO:0031323,GO:0031326,GO:0044424,GO:0044444,GO:0044464,GO:0050789,GO:0050794,GO:0051171,GO:0051252,GO:0060255,GO:0065007,GO:0080090,GO:0097159,GO:1901363,GO:1903506,GO:2001141	ko:K03530	-
ABW32646.1	AM1_D0151	-0.38655	0.000452647	efflux transporter RND family MFP subunit	M	-	ko:K02005	-
ABW31335.1	AM1_6405	-1.46885	0.000457994	conserved hypothetical protein	S	-	-	-
ABW29197.1	AM1_4217	-0.865769	0.000461506	phosphate transport system regulatory protein PhoU	P	GO:0003674,GO:0005488,GO:0005515,GO:0005575,GO:0005622,GO:0005623,GO:0005737,GO:0008150,GO:0009892,GO:0010563,GO:0010966,GO:0019220,GO:0019222,GO:0031323,GO:0031324,GO:0032879,GO:0034762,GO:0034763,GO:0034765,GO:0034766,GO:0042802,GO:0042803,GO:0043269,GO:0043271,GO:0044070,GO:0044424,GO:0044464,GO:0045936,GO:0046983,GO:0048519,GO:0048523,GO:0050789,GO:0050794,GO:0051049,GO:0051051,GO:0051174,GO:…	ko:K02039	-
ABW29435.1	AM1_4458	-0.983124	0.000461506	thymidylate synthase flavin-dependent	F	-	ko:K03465	ko00240,ko00670,ko01100,map00240,map00670,map01100
ABW26257.1	AM1_1220	0.585833	0.000463886	conserved hypothetical protein	S	-	-	-
ABW26513.1	AM1_1485	-1.37192	0.000464421	hypothetical protein	S	-	-	-
ABW31470.1	AM1_A0352	-0.811428	0.000483532	conserved hypothetical protein	K	-	-	-
ABW32196.1	AM1_C0266	-0.491956	0.000484409	hypothetical protein	-	-	-	-
ABW32443.1	AM1_C0136	-0.523423	0.000492729	hypothetical protein	-	-	-	-
ABW25364.1	AM1_0278	-1.91991	0.000493476	hypothetical protein	S	-	-	-
ABW26828.1	AM1_1808	-1.3873	0.000496527	two component transcriptio-l regulator LuxR family	K	-	-	-
ABW26421.1	AM1_1390	0.888815	0.000503927	hypothetical protein	-	-	-	-
ABW29110.1	AM1_4129	-1.13648	0.000503927	conserved hypothetical protein	S	-	-	-
ABW29496.1	AM1_4520	-0.481902	0.000515206	hypothetical protein	T	-	-	-
ABW25179.1	AM1_0091	-0.603744	0.000530968	carbonic anhydrase	P	-	ko:K01674	ko00910,map00910
ABW29188.1	AM1_4208	0.314723	0.000530968	protein with type I secretion target domain and SCP-like extracellular domain	Q	-	-	-
ABW28593.1	AM1_3603	-1.72288	0.000533629	conserved hypothetical protein	-	-	-	-
ABW27141.1	AM1_2126	-2.2377	0.00053596	proton-translocating -D(P)H-quinone oxidoreductase chain M	C	-	ko:K00342,ko:K05575	ko00190,ko01100,map00190,map01100
ABW29892.1	AM1_4920	-0.606186	0.000540111	conserved hypothetical protein	-	-	-	-
ABW32195.1	AM1_C0265	-0.501717	0.000540111	hypothetical protein	-	-	-	-
ABW31741.1	AM1_B0015	0.507716	0.000545333	TPR domain protein	M	-	-	-
ABW29593.1	AM1_4619	-1.25899	0.000552392	cytochrome c oxidase subunit III	C	-	ko:K02276	ko00190,ko01100,map00190,map01100
ABW33300.1	AM1_G0120	-0.764163	0.000563162	hypothetical protein	-	-	-	-
ABW32006.1	AM1_B0287	0.516101	0.000563496	R- polymerase sigma factor domain protein	-	-	-	-
ABW32285.1	AM1_C0358	-0.404448	0.000573104	hypothetical protein	-	-	-	-
ABW26430.1	AM1_1399	1.15236	0.000589736	ribulose-phosphate 3-epimerase	G	GO:0003674,GO:0003824,GO:0004750,GO:0005488,GO:0005575,GO:0005622,GO:0005623,GO:0005737,GO:0005829,GO:0005975,GO:0005996,GO:0006081,GO:0006098,GO:0006139,GO:0006725,GO:0006732,GO:0006733,GO:0006739,GO:0006753,GO:0006793,GO:0006796,GO:0006807,GO:0008150,GO:0008152,GO:0009052,GO:0009056,GO:0009117,GO:0009987,GO:0016052,GO:0016853,GO:0016854,GO:0016857,GO:0019321,GO:0019323,GO:0019362,GO:0019637,GO:…	ko:K01783	ko00030,ko00040,ko00710,ko01100,ko01110,ko01120,ko01130,ko01200,ko01230,map00030,map00040,map00710,map01100,map01110,map01120,map01130,map01200,map01230
ABW32204.1	AM1_C0274	-0.816967	0.00059314	conserved hypothetical protein	-	-	-	-
ABW25119.1	AM1_0031_pao	0.891329	0.000597136	pheophorbide A oxyge-se	P	-	-	-
ABW29021.1	AM1_4038	-1.70973	0.000601355	circadian period extender Pex	K	-	-	-
ABW27494.1	AM1_2486	0.614045	0.000604029	conserved hypothetical protein	S	-	-	-
ABW27497.1	AM1_2489	-1.96119	0.000606583	CP12 domain protein	S	-	-	-
ABW27569.1	AM1_2561	-1.51846	0.000607167	thioredoxin	O	GO:0003674,GO:0003824,GO:0004791,GO:0005575,GO:0005622,GO:0005623,GO:0005737,GO:0006950,GO:0006979,GO:0008150,GO:0008152,GO:0009636,GO:0009987,GO:0015035,GO:0015036,GO:0016209,GO:0016491,GO:0016651,GO:0016667,GO:0016668,GO:0016671,GO:0019725,GO:0033554,GO:0034599,GO:0042221,GO:0042592,GO:0044424,GO:0044464,GO:0045454,GO:0047134,GO:0050789,GO:0050794,GO:0050896,GO:0051716,GO:0055114,GO:0065007,GO:…	ko:K01829	-
ABW26493.1	AM1_1465	1.11673	0.000617675	hypothetical protein	-	-	-	-
ABW31331.1	AM1_6401	-1.24087	0.000617675	WD-repeat protein	S	-	-	-
ABW31835.1	AM1_B0110	0.469908	0.000628439	hypothetical protein	-	-	-	-
ABW32761.1	AM1_D0270	0.591543	0.000630279	hypothetical protein	-	-	-	-
ABW31330.1	AM1_6400	-1.39475	0.000635245	hypothetical protein	S	-	-	-
ABW29956.1	AM1_4988	0.635922	0.000635717	conserved hypothetical protein	K	-	-	-
ABW30106.1	AM1_5144	-1.91126	0.000637704	photosystem I protein PsaD	S	GO:0005575,GO:0005622,GO:0005623,GO:0005737,GO:0005886,GO:0009521,GO:0009522,GO:0009579,GO:0016020,GO:0030075,GO:0030094,GO:0032991,GO:0034357,GO:0043226,GO:0043228,GO:0043229,GO:0043232,GO:0044422,GO:0044424,GO:0044425,GO:0044436,GO:0044444,GO:0044459,GO:0044464,GO:0071944,GO:0098796,GO:0098797	ko:K02692	ko00195,ko01100,map00195,map01100
ABW32333.1	AM1_C0023	-0.958949	0.000637704	two-component hybrid sensor and regulator	T	-	ko:K11527	-
ABW32123.1	AM1_B0405	0.772663	0.000641887	hypothetical protein	-	-	-	-
ABW27979.1	AM1_2983	0.429664	0.00066795	PBS lyase HEAT-like repeat protein	C	-	-	-
ABW26457.1	AM1_1429	0.491877	0.000681084	Zn-dependent hydrolases of the beta-lactamase fold putative	S	-	-	-
ABW30443.1	AM1_5488	-0.639983	0.000681109	glutathione S-transferase putative	O	-	ko:K00799	ko00480,ko00980,ko00982,ko00983,ko01524,ko05200,ko05204,ko05225,ko05418,map00480,map00980,map00982,map00983,map01524,map05200,map05204,map05225,map05418
ABW32044.1	AM1_B0325	0.385525	0.000686261	pentapeptide repeat protein	S	-	-	-
ABW32419.1	AM1_C0111	-0.582179	0.000710157	hypothetical protein	-	-	-	-
ABW31578.1	AM1_A0069	0.883379	0.000714856	phosphoribosyltransferase putative	S	-	ko:K07100	-
ABW27123.1	AM1_2108	-0.719145	0.000719071	cytochrome c biogenesis protein putative Ccb1	S	-	-	-
ABW29394.1	AM1_4417	-0.934379	0.000719071	sugar ABC transporter permease protein putative	P	-	ko:K17246	ko02010,map02010
ABW29810.1	AM1_4839	0.711658	0.000727212	thioredoxin	O	-	ko:K03671	ko04621,ko05418,map04621,map05418
ABW29497.1	AM1_4521	-0.585527	0.000732646	FHA domain protein	T	-	-	-
ABW29954.1	AM1_4986	0.404207	0.000737176	hypothetical protein	S	-	ko:K07816	ko00230,map00230
ABW33105.1	AM1_F0079	0.523472	0.000746153	ferric uptake regulation protein	P	-	ko:K03711	-
ABW26050.1	AM1_1010	-1.38246	0.000753441	67-dimethyl-8-ribityllumazine synthase	H	GO:0000906,GO:0003674,GO:0003824,GO:0005575,GO:0005622,GO:0005623,GO:0005737,GO:0005829,GO:0006766,GO:0006767,GO:0006771,GO:0006807,GO:0008150,GO:0008152,GO:0009058,GO:0009110,GO:0009231,GO:0009987,GO:0016740,GO:0016765,GO:0017144,GO:0018130,GO:0034641,GO:0042364,GO:0042726,GO:0042727,GO:0044237,GO:0044249,GO:0044271,GO:0044281,GO:0044283,GO:0044424,GO:0044444,GO:0044464,GO:0046483,GO:0071704,GO:…	ko:K00794	ko00740,ko01100,ko01110,map00740,map01100,map01110
ABW32469.1	AM1_C0166	-0.999114	0.000758345	metal-binding integral membrane protein putative	S	-	-	-
ABW28023.1	AM1_3027	-0.494153	0.000767813	conserved hypothetical protein	S	-	-	-
ABW32221.1	AM1_C0291	-0.384495	0.000767882	hypothetical protein	-	-	-	-
ABW26594.1	AM1_1570	-0.772201	0.000775435	acetyltransferase g-t family	K	-	-	-
ABW33350.1	AM1_G0170	-0.674513	0.000777051	hypothetical protein	-	-	-	-
ABW32790.1	AM1_E0020	-0.909062	0.000801709	hypothetical protein	-	-	-	-
ABW25612.1	AM1_0563	0.688722	0.00080812	1-deoxy-D-xylulose 5-phosphate reductoisomerase	I	GO:0000166,GO:0003674,GO:0003824,GO:0005488,GO:0006081,GO:0006082,GO:0006090,GO:0006629,GO:0006644,GO:0006720,GO:0006721,GO:0006793,GO:0006796,GO:0008150,GO:0008152,GO:0008299,GO:0008610,GO:0008654,GO:0009058,GO:0009240,GO:0009987,GO:0016114,GO:0016491,GO:0016614,GO:0016616,GO:0019288,GO:0019637,GO:0019682,GO:0019752,GO:0030145,GO:0030604,GO:0032787,GO:0036094,GO:0043167,GO:0043168,GO:0043169,GO:…	ko:K00099	ko00900,ko01100,ko01110,ko01130,map00900,map01100,map01110,map01130
ABW29560.1	AM1_4586	0.38376	0.00080812	R- polymerase sigma-70 factor	K	-	ko:K03087	ko02026,ko05111,map02026,map05111
ABW27890.1	AM1_2891	-0.451814	0.000815896	single-stranded-D--specific exonuclease RecJ	L	-	ko:K07462	ko03410,ko03430,ko03440,map03410,map03430,map03440
ABW31269.1	AM1_6339	0.449988	0.000836228	hypothetical protein	C	-	-	-
ABW33077.1	AM1_F0107	0.397258	0.000836228	conserved hypothetical protein	S	-	-	-
ABW27451.1	AM1_2443	-0.775743	0.00084372	conserved hypothetical protein	N	-	-	-
ABW26971.1	AM1_1953	0.350681	0.000854592	conserved hypothetical protein	C	-	-	-
ABW32066.1	AM1_B0348	0.500119	0.000857273	phage integrase	L	-	-	-
ABW32059.1	AM1_B0341	0.368146	0.000868648	conserved hypothetical protein	-	-	-	-
ABW31254.1	AM1_6324	-0.638581	0.000873729	aminotransferase class V superfamily protein	E	-	-	-
ABW27005.1	AM1_1988	-1.09276	0.000877227	transcriptio-l regulator BlaI/MecI/CopY family	K	-	-	-
ABW26006.1	AM1_0964	1.5436	0.00087914	hypothetical protein	S	-	-	-
ABW32201.1	AM1_C0271	-0.647272	0.00088639	ThiF family protein putative	H	-	-	-
ABW31418.1	AM1_A0300	-0.76161	0.00089259	peroxidase/ antioxidant protein	O	-	-	-
ABW31337.1	AM1_6407	-1.08675	0.000893272	-D(P)H-quinone oxidoreductase chain M domain protein putative	C	-	ko:K05584	ko00190,ko01100,map00190,map01100
ABW32905.1	AM1_E0136	-1.02063	0.000893337	hypothetical protein	-	-	-	-
ABW29359.1	AM1_4380	-0.60115	0.000897793	conserved hypothetical protein	S	-	-	-
ABW32730.1	AM1_D0237	-1.0358	0.000901253	ATP-dependent metalloprotease FtsH-like protein	O	-	ko:K03798	-
ABW28408.1	AM1_3414	0.504015	0.000908435	iron compound ABC transporter permease protein putative	P	-	ko:K02015	ko02010,map02010
ABW27748.1	AM1_2748	-1.12302	0.000909383	acetate-CoA ligase	H	-	ko:K01895	ko00010,ko00620,ko00640,ko00680,ko00720,ko01100,ko01110,ko01120,ko01130,ko01200,map00010,map00620,map00640,map00680,map00720,map01100,map01110,map01120,map01130,map01200
ABW29126.1	AM1_4145	-0.825481	0.000919799	hypothetical protein	CO	-	ko:K03671	ko04621,ko05418,map04621,map05418
ABW28730.1	AM1_3740	0.707835	0.000925387	methyl-accepting chemotaxis protein putative	T	-	ko:K02660	ko02020,ko02025,map02020,map02025
ABW26803.1	AM1_1782	0.901403	0.000926712	GDSL-like Lipase/Acylhydrolase putative	E	-	-	-
ABW29866.1	AM1_4895	1.11931	0.000930067	conserved hypothetical protein	-	-	-	-
ABW30114.1	AM1_5152	-1.02822	0.000940102	hypothetical protein	S	-	-	-
ABW30296.1	AM1_5338	-1.79313	0.000940102	hypothetical protein	-	-	-	-
ABW29361.1	AM1_4382	-0.725516	0.000940579	hypothetical protein	-	-	-	-
ABW25432.1	AM1_0375	0.731885	0.000945605	hypothetical protein	-	-	-	-
ABW32927.1	AM1_E0158	-0.465557	0.000945605	hypothetical protein	-	-	-	-
ABW33168.1	AM1_F0014	0.579037	0.00098359	hypothetical protein	-	-	-	-
ABW32477.1	AM1_C0176	-0.751708	0.000983684	conserved hypothetical protein	S	-	-	-
ABW27288.1	AM1_2277	0.716502	0.000984054	hypothetical protein	-	-	-	-
ABW27758.1	AM1_2758	0.559797	0.000989787	pyridoxal phosphate biosynthetic protein PdxJ	H	GO:0003674,GO:0003824,GO:0005575,GO:0005622,GO:0005623,GO:0005737,GO:0005829,GO:0006725,GO:0006766,GO:0006767,GO:0006807,GO:0008150,GO:0008152,GO:0008614,GO:0008615,GO:0009058,GO:0009110,GO:0009987,GO:0016740,GO:0016769,GO:0017144,GO:0018130,GO:0019438,GO:0033856,GO:0034641,GO:0042364,GO:0042816,GO:0042819,GO:0044237,GO:0044249,GO:0044271,GO:0044281,GO:0044283,GO:0044424,GO:0044444,GO:0044464,GO:…	ko:K03474	ko00750,ko01100,map00750,map01100
ABW28413.1	AM1_3419	0.480623	0.000996996	conserved hypothetical protein	K	GO:0005575,GO:0005622,GO:0005623,GO:0005737,GO:0044424,GO:0044464	-	-
ABW32679.1	AM1_D0184	-0.72552	0.00100564	CBS domain containing membrane protein putative	S	-	-	-
ABW30101.1	AM1_5139	0.373021	0.00100853	conserved hypothetical protein	S	-	-	-
ABW31995.1	AM1_B0276	-0.862898	0.0010172	hypothetical protein	-	-	-	-
ABW29083.1	AM1_4102	-0.81162	0.00102483	hypothetical protein	-	-	-	-
ABW30330.1	AM1_5374	-0.395792	0.00103388	peptidase M23 domain protein	D	-	ko:K21471	-
ABW25266.1	AM1_0180	1.53244	0.00104653	conserved hypothetical protein	L	-	-	-
ABW29042.1	AM1_4061	0.325087	0.00104976	sensor histidine ki-se	T	-	-	-
ABW28405.1	AM1_3411	0.548855	0.00106458	MotA/TolQ/ExbB family proton channel putative	U	-	ko:K03561	-
ABW25499.1	AM1_0443	0.48512	0.00106627	D-xylulose 5-phosphate/D-fructose 6-phosphate phosphoketolase	G	-	ko:K01621	ko00030,ko00710,ko01100,ko01120,map00030,map00710,map01100,map01120
ABW33173.1	AM1_F0009	0.462164	0.00107961	hypothetical protein	-	-	-	-
ABW32265.1	AM1_C0338	-1.07826	0.0011	D--binding protein HU	L	GO:0003674,GO:0003676,GO:0003677,GO:0005488,GO:0005575,GO:0005622,GO:0005623,GO:0005737,GO:0005829,GO:0008150,GO:0009889,GO:0010556,GO:0019219,GO:0019222,GO:0031323,GO:0031326,GO:0044424,GO:0044444,GO:0044464,GO:0050789,GO:0050794,GO:0051171,GO:0051252,GO:0060255,GO:0065007,GO:0080090,GO:0097159,GO:1901363,GO:1903506,GO:2001141	ko:K03530	-
ABW33284.1	AM1_G0104	-0.730789	0.00111234	hypothetical protein	-	-	-	-
ABW32384.1	AM1_C0074	-0.992589	0.00111242	R--binding protein	S	-	-	-
ABW32390.1	AM1_C0080	-0.432372	0.00111242	integrase catalytic region	L	-	ko:K07497	-
ABW30399.1	AM1_5443	-0.611081	0.00113771	thioredoxin	O	-	ko:K03671	ko04621,ko05418,map04621,map05418
ABW28226.1	AM1_3230	-0.545773	0.00114663	two component transcriptio-l regulator winged helix family	K	-	-	-
ABW29200.1	AM1_4220	-1.77836	0.00116956	conserved hypothetical protein	O	-	-	-
ABW32225.1	AM1_C0295	-0.771955	0.00117786	conserved hypothetical protein	M	-	-	-
ABW27745.1	AM1_2745	-1.50412	0.00119098	hypothetical protein	-	-	-	-
ABW30901.1	AM1_5965	1.05629	0.00121337	hydroge-se accessory protein HupE / UreJ protein	O	-	ko:K03192	-
ABW31344.1	AM1_6425	-1.67057	0.00121337	photosystem II PsbL subunit	U	GO:0005575,GO:0005622,GO:0005623,GO:0005737,GO:0005886,GO:0009521,GO:0009523,GO:0009579,GO:0016020,GO:0030075,GO:0030096,GO:0032991,GO:0034357,GO:0043226,GO:0043228,GO:0043229,GO:0043232,GO:0044422,GO:0044424,GO:0044425,GO:0044436,GO:0044444,GO:0044459,GO:0044464,GO:0071944,GO:0098796,GO:0098797	ko:K02713	ko00195,ko01100,map00195,map01100
ABW28210.1	AM1_3214	1.29561	0.00121816	chaperonin GroEL	O	GO:0003674,GO:0005488,GO:0005515,GO:0005575,GO:0005622,GO:0005623,GO:0005737,GO:0005829,GO:0006457,GO:0006458,GO:0008150,GO:0009987,GO:0016465,GO:0032991,GO:0044183,GO:0044424,GO:0044444,GO:0044445,GO:0044464,GO:0051082,GO:0061077,GO:0101031,GO:1990220	ko:K04077	ko03018,ko04212,ko04940,ko05134,ko05152,map03018,map04212,map04940,map05134,map05152
ABW27185.1	AM1_2171	-1.78513	0.00122255	single-stranded D- binding protein	L	-	ko:K03111	ko03030,ko03430,ko03440,map03030,map03430,map03440
ABW27517.1	AM1_2509	-0.823233	0.00122255	conserved hypothetical protein	C	-	-	-
ABW27728.1	AM1_2728	0.469709	0.00122255	hypothetical protein	-	-	-	-
ABW29942.1	AM1_4974	0.371836	0.00122255	chaperonin HSP33	O	-	ko:K04083	-
ABW27644.1	AM1_2637	-0.989361	0.00122831	6-phosphogluconolacto-se	G	GO:0003674,GO:0003824,GO:0005575,GO:0005622,GO:0005623,GO:0005737,GO:0006081,GO:0006098,GO:0006139,GO:0006725,GO:0006732,GO:0006733,GO:0006739,GO:0006753,GO:0006793,GO:0006796,GO:0006807,GO:0008150,GO:0008152,GO:0009051,GO:0009117,GO:0009987,GO:0016787,GO:0016788,GO:0017057,GO:0019362,GO:0019637,GO:0019682,GO:0019693,GO:0034641,GO:0044237,GO:0044238,GO:0044281,GO:0044424,GO:0044464,GO:0046483,GO:…	ko:K01057	ko00030,ko01100,ko01110,ko01120,ko01130,ko01200,map00030,map01100,map01110,map01120,map01130,map01200
ABW28643.1	AM1_3653	-0.460059	0.00125738	BioY family protein	S	-	ko:K03523	ko02010,map02010
ABW26482.1	AM1_1454	1.70022	0.00125901	fasciclin domain protein	M	GO:0005575,GO:0005576,GO:0005615,GO:0044421	-	-
ABW32092.1	AM1_B0374	0.548475	0.00125901	plasmid mainte-nce system antidote system putative	K	-	ko:K21498	-
ABW29392.1	AM1_4415	-0.795749	0.00126966	argininosucci-te lyase	E	GO:0003674,GO:0003824,GO:0004056,GO:0005575,GO:0005622,GO:0005623,GO:0005737,GO:0006082,GO:0006520,GO:0006525,GO:0006526,GO:0006591,GO:0006807,GO:0008150,GO:0008152,GO:0008652,GO:0009058,GO:0009064,GO:0009084,GO:0009987,GO:0016053,GO:0016829,GO:0016840,GO:0016842,GO:0019752,GO:0042450,GO:0043436,GO:0044237,GO:0044238,GO:0044249,GO:0044281,GO:0044283,GO:0044424,GO:0044464,GO:0046394,GO:0071704,GO:…	ko:K01755	ko00220,ko00250,ko01100,ko01110,ko01130,ko01230,map00220,map00250,map01100,map01110,map01130,map01230
ABW33228.1	AM1_G0048	-0.626062	0.00127703	hypothetical protein	-	-	-	-
ABW33177.1	AM1_F0005	0.603769	0.00129548	transposase	L	-	-	-
ABW26990.1	AM1_1973	-0.363828	0.00129751	leucine-rich-repeat protein	S	-	ko:K06883	-
ABW25625.1	AM1_0575	0.58892	0.00130664	glycosyl transferase group 1 putative	M	-	-	-
ABW25900.1	AM1_0856	-1.63889	0.00132092	conserved hypothetical protein	-	-	-	-
ABW26721.1	AM1_1700	0.687308	0.00133344	hypothetical protein	-	-	-	-
ABW30331.1	AM1_5375	0.957342	0.00133344	conserved hypothetical protein	S	-	-	-
ABW32259.1	AM1_C0332	-0.694205	0.00133344	hypothetical protein	FG	-	ko:K02169	ko00780,ko01100,map00780,map01100
ABW26112.1	AM1_1073	-1.18905	0.00134307	linoleoyl-CoA desaturase (Delta(6)-desaturase)	I	-	ko:K00508	ko00591,ko01100,map00591,map01100
ABW26253.1	AM1_1216	-0.450472	0.00134939	hypothetical protein	S	-	-	-
ABW32393.1	AM1_C0085	-0.458255	0.00137122	2-phosphosulfolactate phosphatase	H	GO:0003674,GO:0003824,GO:0016829,GO:0016830,GO:0016831,GO:0050545	ko:K05979	ko00680,ko01120,map00680,map01120
ABW31942.1	AM1_B0222	0.365413	0.00137805	hypothetical protein	-	-	-	-
ABW26207.1	AM1_1170	-1.54632	0.00138466	hypothetical protein	-	-	-	-
ABW28681.1	AM1_3691	-1.18071	0.00140079	hypothetical protein	U	-	-	-
ABW29251.1	AM1_4272	-1.21837	0.00140395	glucose-6-phosphate isomerase	G	GO:0005575,GO:0005622,GO:0005623,GO:0005737,GO:0044424,GO:0044464	ko:K01810	ko00010,ko00030,ko00500,ko00520,ko01100,ko01110,ko01120,ko01130,ko01200,map00010,map00030,map00500,map00520,map01100,map01110,map01120,map01130,map01200
ABW32479.1	AM1_C0178	-0.423978	0.00140395	delta-1-pyrroline-5-carboxylate dehydroge-se	CE	-	ko:K13821	ko00250,ko00330,ko01100,ko01110,ko01130,map00250,map00330,map01100,map01110,map01130
ABW26389.1	AM1_1357	-0.706643	0.00140707	general secretion pathway protein	U	-	ko:K02650	ko02020,map02020
ABW33310.1	AM1_G0130	-0.507908	0.00140707	hypothetical protein	M	-	-	-
ABW28193.1	AM1_3197	1.54816	0.00143724	-+/H+ antiporter	P	-	-	-
ABW31746.1	AM1_B0020	-0.898514	0.00144111	hypothetical protein	-	-	-	-
ABW29746.1	AM1_4775	-1.47419	0.00146028	hypothetical protein	-	-	-	-
ABW27129.1	AM1_2114	-1.49831	0.00148806	glycogen/starch/alpha-glucan phosphorylase	G	-	ko:K00688	ko00500,ko01100,ko01110,ko02026,ko04217,ko04910,ko04922,ko04931,map00500,map01100,map01110,map02026,map04217,map04910,map04922,map04931
ABW30432.1	AM1_5477	1.64687	0.00153969	conserved hypothetical protein	S	-	-	-
ABW26311.1	AM1_1274	-0.965917	0.0015431	D-3-phosphoglycerate dehydroge-se	E	-	ko:K00058	ko00260,ko00680,ko01100,ko01120,ko01130,ko01200,ko01230,map00260,map00680,map01100,map01120,map01130,map01200,map01230
ABW27980.1	AM1_2984	0.443805	0.0015431	ferredoxin-nitrite reductase	C	-	ko:K00366	ko00910,ko01120,map00910,map01120
ABW31333.1	AM1_6403	-1.47147	0.00154928	conserved hypothetical protein	-	-	-	-
ABW32330.1	AM1_C0020	-0.347976	0.00154954	hypothetical protein	S	-	ko:K16937	ko00920,ko01120,map00920,map01120
ABW32280.1	AM1_C0353	-1.63328	0.00156134	D--binding protein HU	L	-	ko:K03530	-
ABW31847.1	AM1_B0122	0.46795	0.00156137	MotA/TolQ/ExbB proton channel	U	-	ko:K03561	-
ABW26932.1	AM1_1914	-1.80726	0.00156366	hypothetical protein	-	-	-	-
ABW27877.1	AM1_2878	-1.20066	0.00158661	OpcA protein	G	-	-	-
ABW32376.1	AM1_C0066	-1.02795	0.00158825	transposase-associated ATP-binding protein putative	L	-	-	-
ABW29275.1	AM1_4296	-0.909713	0.00160979	hypothetical protein	-	-	-	-
ABW32220.1	AM1_C0290	0.877926	0.00161436	hypothetical protein	-	-	-	-
ABW32272.1	AM1_C0345	-0.429018	0.00162774	hypothetical protein	-	-	-	-
ABW33012.1	AM1_F0173	0.434635	0.00163455	hypothetical protein	-	-	-	-
ABW27315.1	AM1_2305	-1.13145	0.00166513	sensory box/response regulator putative	T	-	-	-
ABW32429.1	AM1_C0122	-0.524048	0.00166513	hypothetical protein	L	-	ko:K07494	-
ABW32473.1	AM1_C0170	-0.463349	0.00166513	hypothetical protein	-	-	-	-
ABW32647.1	AM1_D0152	-1.08525	0.00166513	conserved hypothetical protein	-	-	-	-
ABW27559.1	AM1_2551	0.595962	0.0016713	hypothetical protein	-	-	-	-
ABW27346.1	AM1_2336	0.410593	0.0017251	acetyltransferase g-t family putative	K	-	-	-
ABW26883.1	AM1_1863	-1.01755	0.00173284	conserved hypothetical protein	S	-	ko:K09767	-
ABW26514.1	AM1_1486	-1.03564	0.00175277	conserved hypothetical protein	-	-	-	-
ABW30484.1	AM1_5530	1.5171	0.00175277	hypothetical protein	-	-	-	-
ABW31504.1	AM1_A0386	-0.995169	0.00176945	hypothetical protein	-	-	-	-
ABW26576.1	AM1_1552	-0.653019	0.0017739	transcriptio-l regulator putative	K	-	-	-
ABW30694.1	AM1_5749	-1.24974	0.0017739	GDP-mannose 46-dehydratase	M	-	ko:K01711	ko00051,ko00520,ko01100,map00051,map00520,map01100
ABW33136.1	AM1_F0046	1.31427	0.0017739	conserved hypothetical protein	-	-	-	-
ABW32418.1	AM1_C0110	-0.817746	0.00179704	conserved hypothetical protein	L	-	-	-
ABW28865.1	AM1_3880	-0.926744	0.00181857	sulfite reductase ferredoxin dependent	C	GO:0003674,GO:0003824,GO:0006790,GO:0008150,GO:0008152,GO:0009987,GO:0016002,GO:0016491,GO:0016667,GO:0016673,GO:0019419,GO:0044237,GO:0050311,GO:0055114	ko:K00392	ko00920,ko01100,ko01120,map00920,map01100,map01120
ABW27360.1	AM1_2350	-1.43869	0.00182053	conserved hypothetical protein	S	-	ko:K03666	ko02024,ko03018,ko05111,map02024,map03018,map05111
ABW29967.1	AM1_4999	-0.715661	0.00182093	conserved hypothetical protein	-	-	-	-
ABW25099.1	AM1_0010_aroH	-1.02807	0.00182185	chorismate mutase	E	-	ko:K06208	ko00400,ko01100,ko01110,ko01130,ko01230,map00400,map01100,map01110,map01130,map01230
ABW28796.1	AM1_3809	0.899086	0.00182548	conserved hypothetical protein	S	-	-	-
ABW29138.1	AM1_4157	-0.915236	0.00182548	hypothetical protein	-	-	-	-
ABW30460.1	AM1_6422	-1.10229	0.00184549	uridylate ki-se	F	-	ko:K09903	ko00240,ko01100,map00240,map01100
ABW31812.1	AM1_B0086	-2.1026	0.00184674	D--binding protein HU	L	GO:0003674,GO:0003676,GO:0003677,GO:0005488,GO:0005575,GO:0005622,GO:0005623,GO:0005737,GO:0005829,GO:0008150,GO:0009889,GO:0010556,GO:0019219,GO:0019222,GO:0031323,GO:0031326,GO:0044424,GO:0044444,GO:0044464,GO:0050789,GO:0050794,GO:0051171,GO:0051252,GO:0060255,GO:0065007,GO:0080090,GO:0097159,GO:1901363,GO:1903506,GO:2001141	ko:K03530	-
ABW30019.1	AM1_5053	-0.479259	0.00184787	conserved hypothetical protein	S	-	ko:K08994	-
ABW27470.1	AM1_2462	-0.451727	0.00185902	Mo-dependent nitroge-se-like protein	P	-	-	-
ABW29381.1	AM1_4402	0.543867	0.00185902	cytochrome c biogenesis protein CcsB-like protein putative	O	-	-	-
ABW32047.1	AM1_B0328	0.822219	0.00187196	hypothetical protein	-	-	-	-
ABW32323.1	AM1_C0013	-0.417294	0.00187368	hypothetical protein	KL	-	-	-
ABW26952.1	AM1_1935	-1.38814	0.00187903	conserved hypothetical protein	S	-	-	-
ABW33045.1	AM1_F0140	-1.25279	0.00187903	hypothetical protein	-	-	-	-
ABW26621.1	AM1_1597	1.03124	0.00188115	PGR5 protein involved in cyclic electron flow	-	-	-	-
ABW31903.1	AM1_B0183	0.449446	0.00188621	hypothetical protein	S	-	-	-
ABW28704.1	AM1_3714	0.718479	0.00189401	ferric uptake regulation protein	P	-	ko:K09825	-
ABW27128.1	AM1_2113	-0.47995	0.00193375	conserved hypothetical protein	S	-	ko:K15918	ko00260,ko00561,ko00630,ko01100,ko01110,ko01130,ko01200,map00260,map00561,map00630,map01100,map01110,map01130,map01200
ABW27738.1	AM1_2738	-1.6789	0.00193869	hypothetical protein	-	-	-	-
ABW28904.1	AM1_3919	-0.813886	0.00195711	hypothetical protein	-	-	-	-
ABW27887.1	AM1_2888	-1.60856	0.00197179	hypothetical protein	-	-	-	-
ABW31530.1	AM1_A0021	-0.49865	0.00197379	hypothetical protein	-	-	-	-
ABW25433.1	AM1_0376	0.61	0.00200791	hypothetical protein	-	-	-	-
ABW27220.1	AM1_2207	0.441849	0.00201095	hypothetical protein	-	-	-	-
ABW27062.1	AM1_2047	-1.20145	0.00201508	conserved hypothetical protein	-	-	-	-
ABW30610.1	AM1_5663	-1.55047	0.00202239	two-component transcriptio-l regulator	K	-	ko:K11329	ko02020,map02020
ABW30904.1	AM1_5968	-0.577831	0.00203945	TPR domain protein	U	-	-	-
ABW30494.1	AM1_5540	-1.0081	0.00204563	two-component transcriptio-l regulator	T	-	-	-
ABW25638.1	AM1_0588	0.717535	0.00205423	phosphoribosylaminoimidazole-succinocarboxamide synthase	F	-	ko:K01923	ko00230,ko01100,ko01110,ko01130,map00230,map01100,map01110,map01130
ABW25812.1	AM1_0768	-0.524266	0.00209501	hypothetical protein	-	-	-	-
ABW25386.1	AM1_0326	0.878938	0.00210083	hypothetical protein	-	-	-	-
ABW32677.1	AM1_D0182	-1.03236	0.00210083	hydroge-se subunit U	C	-	ko:K05588	ko00190,ko01100,map00190,map01100
ABW25897.1	AM1_0853	-1.04513	0.00210305	conserved hypothetical protein	S	-	-	-
ABW26376.1	AM1_1342	0.824073	0.00211776	hypothetical protein	-	-	-	-
ABW25863.1	AM1_0819	0.989133	0.00211928	hypothetical protein	-	-	-	-
ABW33047.1	AM1_F0137	-1.474	0.00214643	hypothetical protein	-	-	-	-
ABW28174.1	AM1_3178	-0.421632	0.00215287	conserved hypothetical protein	Q	-	-	-
ABW32090.1	AM1_B0372	0.419699	0.00216087	conserved hypothetical protein	S	-	ko:K09933	-
ABW32331.1	AM1_C0021	-0.501725	0.00216407	hypothetical protein	-	-	-	-
ABW28002.1	AM1_3006	-0.548249	0.0021712	hypothetical protein	-	-	-	-
ABW25859.1	AM1_0815	-0.455605	0.00220172	hypothetical protein	Q	-	-	-
ABW32039.1	AM1_B0320	0.361889	0.00220547	phage integrase family protein	L	-	ko:K07358	-
ABW31181.1	AM1_6249	-0.66724	0.00221588	hypothetical protein	C	-	-	-
ABW32375.1	AM1_C0065	-0.636127	0.00221894	hypothetical protein	-	-	-	-
ABW32428.1	AM1_C0121	-1.21315	0.00221894	hypothetical protein	-	-	-	-
ABW28632.1	AM1_3642	-0.479972	0.00225776	2-isopropylmalate synthase/homocitrate synthase family protein	E	-	ko:K01649	ko00290,ko00620,ko01100,ko01110,ko01210,ko01230,map00290,map00620,map01100,map01110,map01210,map01230
ABW29623.1	AM1_4649	-1.66488	0.00226759	conserved hypothetical protein	S	-	-	-
ABW30322.1	AM1_5366	-1.7072	0.00226759	conserved hypothetical protein	D	-	ko:K09772	-
ABW27308.1	AM1_2298	0.454618	0.00228014	glyoxalase family protein	E	-	-	-
ABW30466.1	AM1_5512	-1.67536	0.00231008	photosystem II 10 kDa phosphoprotein PsbH	S	GO:0005575,GO:0005622,GO:0005623,GO:0005737,GO:0005886,GO:0009521,GO:0009523,GO:0009579,GO:0016020,GO:0030075,GO:0030096,GO:0032991,GO:0034357,GO:0043226,GO:0043228,GO:0043229,GO:0043232,GO:0044422,GO:0044424,GO:0044425,GO:0044436,GO:0044444,GO:0044459,GO:0044464,GO:0071944,GO:0098796,GO:0098797	ko:K02709	ko00195,ko01100,map00195,map01100
ABW30617.1	AM1_5670	2.25934	0.00232397	hypothetical protein	-	-	-	-
ABW25385.1	AM1_0325	0.79175	0.002332	hypothetical protein	O	-	-	-
ABW26939.1	AM1_1921	-1.57035	0.00236415	conserved hypothetical protein	S	-	-	-
ABW27541.1	AM1_2533	0.326334	0.00238275	conserved hypothetical protein	S	-	-	-
ABW31484.1	AM1_A0366	-1.3086	0.00238275	hypothetical protein	-	-	-	-
ABW32245.1	AM1_C0317	-0.45545	0.00238565	hypothetical protein	-	-	-	-
ABW29726.1	AM1_4754	0.681928	0.00239494	conserved hypothetical protein	L	-	ko:K14415	-
ABW28079.1	AM1_3083	-1.00806	0.00239569	pentapeptide repeat protein	T	-	-	-
ABW31888.1	AM1_B0166	0.295846	0.00242407	cysteinyl-tR- synthetase	J	GO:0000166,GO:0003674,GO:0003824,GO:0004812,GO:0004817,GO:0005488,GO:0005524,GO:0005575,GO:0005622,GO:0005623,GO:0005737,GO:0005829,GO:0006082,GO:0006139,GO:0006399,GO:0006412,GO:0006418,GO:0006423,GO:0006518,GO:0006520,GO:0006725,GO:0006807,GO:0008144,GO:0008150,GO:0008152,GO:0009058,GO:0009059,GO:0009987,GO:0010467,GO:0016070,GO:0016874,GO:0016875,GO:0017076,GO:0019538,GO:0019752,GO:0030554,GO:…	ko:K01883	ko00970,map00970
ABW25146.1	AM1_0058	2.12069	0.0024241	hypothetical protein	-	-	-	-
ABW28604.1	AM1_3614	0.391746	0.00242578	hypothetical protein	-	-	-	-
ABW32260.1	AM1_C0333	-0.623305	0.00244071	circadian period extender putative	K	-	-	-
ABW27361.1	AM1_2351	-0.824681	0.00244316	conserved hypothetical protein	M	-	ko:K05946	ko05111,map05111
ABW29305.1	AM1_4326	0.765013	0.00245479	hypothetical protein	-	-	-	-
ABW29983.1	AM1_5017	-0.416474	0.00246825	conserved hypothetical protein	S	-	-	-
ABW29729.1	AM1_4757	-0.372205	0.00247815	R- polymerase sigma factor group 3	K	-	ko:K03090	-
ABW28979.1	AM1_3995	0.60076	0.00248264	conserved hypothetical protein	-	-	-	-
ABW28192.1	AM1_3196	1.75072	0.00248741	sulfate transporter	P	-	ko:K03321	-
ABW27645.1	AM1_2638	-0.932037	0.00250459	FHA domain containing protein	T	-	-	-
ABW25946.1	AM1_0905	-1.63319	0.00250997	hypothetical protein	-	-	-	-
ABW31774.1	AM1_B0048	0.640315	0.00250997	hypothetical protein	-	-	-	-
ABW31500.1	AM1_A0382	-1.07324	0.002518	hypothetical protein	-	-	-	-
ABW29636.1	AM1_4662	0.292438	0.00253148	D- protecting protein DprA	LU	-	ko:K04096	-
ABW27355.1	AM1_2346	1.69482	0.00254145	hypothetical protein	-	-	-	-
ABW32190.1	AM1_C0260	-0.390841	0.00254732	hypothetical protein	-	-	-	-
ABW26079.1	AM1_1039	0.567033	0.00260633	hypothetical protein	-	-	-	-
ABW32315.1	AM1_C0005	-0.473916	0.00262179	hypothetical protein	-	-	-	-
ABW27827.1	AM1_2827	-1.33356	0.00262707	photosystem I assembly protein Ycf3	S	-	-	-
ABW29731.1	AM1_4759	0.815764	0.00264312	hypothetical protein	-	-	-	-
ABW29815.1	AM1_4844	-0.525907	0.00265329	periplasmic binding protein/LacI transcriptio-l regulator putative	K	-	-	-
ABW32354.1	AM1_C0044	-0.616343	0.00265489	conserved hypothetical protein	S	-	-	-
ABW31107.1	AM1_6175	-0.616762	0.00266021	hypothetical protein	-	-	-	-
ABW33149.1	AM1_F0033	0.406417	0.00266126	hypothetical protein	-	-	-	-
ABW27106.1	AM1_2091	-1.08068	0.00270796	6-phosphogluco-te dehydroge-se decarboxylating	G	-	ko:K00033	ko00030,ko00480,ko01100,ko01110,ko01120,ko01130,ko01200,map00030,map00480,map01100,map01110,map01120,map01130,map01200
ABW27464.1	AM1_2456	-0.897638	0.00273055	conserved hypothetical protein	NU	-	-	-
ABW30936.1	AM1_6004	0.701327	0.00273185	flavodoxin IsiB	C	-	ko:K03839	-
ABW27874.1	AM1_2875	-1.21374	0.0027683	fructose-16-bisphosphatase	G	GO:0003674,GO:0003824,GO:0005575,GO:0005622,GO:0005623,GO:0005737,GO:0005829,GO:0005975,GO:0005984,GO:0005985,GO:0005986,GO:0005996,GO:0006000,GO:0006002,GO:0006006,GO:0006094,GO:0006793,GO:0006796,GO:0008150,GO:0008152,GO:0009058,GO:0009311,GO:0009312,GO:0009987,GO:0016051,GO:0016311,GO:0016787,GO:0016788,GO:0016791,GO:0019203,GO:0019318,GO:0019319,GO:0019637,GO:0030388,GO:0034637,GO:0042132,GO:…	ko:K03841	ko00010,ko00030,ko00051,ko00680,ko00710,ko01100,ko01110,ko01120,ko01130,ko01200,ko04152,ko04910,map00010,map00030,map00051,map00680,map00710,map01100,map01110,map01120,map01130,map01200,map04152,map04910
ABW27813.1	AM1_2813	-0.356362	0.00281201	TRAP dicarboxylate transporter- dctp subunit	C	GO:0003674,GO:0005215,GO:0005342,GO:0005488,GO:0005515,GO:0005575,GO:0005623,GO:0006810,GO:0008150,GO:0015849,GO:0022857,GO:0031317,GO:0032991,GO:0036094,GO:0042802,GO:0042803,GO:0043167,GO:0043169,GO:0043177,GO:0044464,GO:0046872,GO:0046983,GO:0051179,GO:0051234,GO:0055085,GO:0071702,GO:1903825,GO:1990351	-	-
ABW32267.1	AM1_C0340	-0.356074	0.00281352	pentapeptide repeat protein	-	-	-	-
ABW25715.1	AM1_0667	0.517618	0.0028248	D-J domain protein putative	O	-	-	-
ABW25851.1	AM1_0807	-1.1312	0.00282579	ribose-phosphate pyrophosphoki-se	F	-	ko:K00948	ko00030,ko00230,ko01100,ko01110,ko01120,ko01130,ko01200,ko01230,map00030,map00230,map01100,map01110,map01120,map01130,map01200,map01230
ABW31968.1	AM1_B0249	0.485761	0.00282579	hypothetical protein	-	-	-	-
ABW30272.1	AM1_5314	-1.16159	0.00288883	conserved hypothetical protein	K	-	-	-
ABW27226.1	AM1_2213	0.470285	0.00289764	conserved hypothetical protein	S	-	-	-
ABW26461.1	AM1_1433	-1.95962	0.00290621	conserved hypothetical protein	S	-	-	-
ABW27283.1	AM1_2272	0.328472	0.0029187	hypothetical protein	L	-	-	-
ABW25668.1	AM1_0619	-1.41043	0.00292175	translation initiation factor IF-3	J	GO:0003674,GO:0003676,GO:0003723,GO:0003743,GO:0005488,GO:0005575,GO:0005622,GO:0005623,GO:0005737,GO:0005829,GO:0006412,GO:0006413,GO:0006518,GO:0006807,GO:0006996,GO:0008135,GO:0008150,GO:0008152,GO:0009058,GO:0009059,GO:0009987,GO:0010467,GO:0016020,GO:0016043,GO:0019538,GO:0022411,GO:0032790,GO:0032984,GO:0032988,GO:0034641,GO:0034645,GO:0043021,GO:0043022,GO:0043043,GO:0043170,GO:0043603,GO:…	ko:K02520	-
ABW30352.1	AM1_5396	0.480093	0.00292175	hypothetical protein	-	-	-	-
ABW30496.1	AM1_5542	1.33067	0.00295371	hypothetical protein	-	-	-	-
ABW32704.1	AM1_D0209	-0.949127	0.00295371	conserved hypothetical protein	S	-	-	-
ABW33011.1	AM1_F0174	0.373207	0.00295854	hypothetical protein	-	-	-	-
ABW28805.1	AM1_3818	2.17307	0.00296763	hypothetical protein	-	-	-	-
ABW25128.1	AM1_0040	0.986208	0.00297666	carbohydrate-selective porin OprB family	M	-	-	-
ABW33042.1	AM1_F0143	-1.08323	0.00303883	hypothetical protein	-	-	-	-
ABW29557.1	AM1_4583	1.01785	0.00305516	high light inducible protein	H	-	-	-
ABW32116.1	AM1_B0398	-1.0882	0.00305516	hypothetical protein	-	-	-	-
ABW32467.1	AM1_C0164	-0.422754	0.00305889	conserved hypothetical protein	S	-	-	-
ABW33054.1	AM1_F0130	-0.688626	0.00306935	streptomycin biosynthesis operon possible regulatory protein putative	K	-	-	-
ABW32034.1	AM1_B0315	0.49341	0.00309904	D- polymerase V putative	L	-	ko:K03502	-
ABW28733.1	AM1_3743	0.604294	0.00314387	two-component response regulator putative	T	-	ko:K02657	ko02020,ko02025,map02020,map02025
ABW33154.1	AM1_F0028	0.52927	0.00317644	phage protein Gp37/Gp68 putative	S	-	-	-
ABW27868.1	AM1_2869	-0.592422	0.00318391	conserved hypothetical protein	D	GO:0005575,GO:0005623,GO:0005886,GO:0016020,GO:0044464,GO:0071944	ko:K09772	-
ABW32276.1	AM1_C0349	-0.432226	0.00319467	hypothetical protein	S	-	-	-
ABW27575.1	AM1_2567	-0.487651	0.00319966	conserved hypothetical protein	C	-	-	-
ABW31387.1	AM1_A0269	0.424212	0.00320117	conserved hypothetical membrane protein	S	-	-	-
ABW28728.1	AM1_3738	0.331403	0.00325213	conserved hypothetical protein	D	-	-	-
ABW32829.1	AM1_E0059	-0.570248	0.00328637	hypothetical protein	-	-	-	-
ABW29388.1	AM1_4411	1.72539	0.00328668	chaperonin GroEL	O	-	ko:K04077	ko03018,ko04212,ko04940,ko05134,ko05152,map03018,map04212,map04940,map05134,map05152
ABW32478.1	AM1_C0177	-0.423102	0.0033171	hypothetical protein	-	-	-	-
ABW29106.1	AM1_4125	0.300359	0.00332264	polyphosphate ki-se	P	-	ko:K00937	ko00190,ko03018,map00190,map03018
ABW28617.1	AM1_3627	-1.61608	0.00332333	hypothetical protein	-	-	-	-
ABW27630.1	AM1_2623	-0.764404	0.0033268	hypothetical protein	-	-	-	-
ABW32642.1	AM1_D0147	-1.9442	0.00337317	heat shock protein Hsp20 putative	O	-	ko:K13993	ko04141,map04141
ABW25547.1	AM1_0493	-0.445265	0.00339121	hypothetical protein	V	-	ko:K07052	-
ABW31524.1	AM1_A0015	-0.670227	0.00339121	transposase putative	L	-	-	-
ABW32383.1	AM1_C0073	-0.824183	0.00341145	hypothetical protein	-	-	-	-
ABW27180.1	AM1_2166	-2.22369	0.00344184	photosystem II D1 protein PsbA	C	-	ko:K02703	ko00195,ko01100,map00195,map01100
ABW25768.1	AM1_0722	1.27912	0.00345218	aspartyl/asparaginyl beta-hydroxylase putative	O	-	-	-
ABW29553.1	AM1_4579	-0.502826	0.00345218	DRTGG domain protein	C	-	ko:K06873	-
ABW31150.1	AM1_6218	0.503681	0.00345218	hemolysin-type calcium-binding region protein	Q	-	-	-
ABW32273.1	AM1_C0346	-0.628835	0.00346162	hypothetical protein	-	-	-	-
ABW29888.1	AM1_4917	0.540574	0.00346552	ATP-dependent metalloprotease FtsH-like protein	O	GO:0003674,GO:0003824,GO:0004176,GO:0006091,GO:0006508,GO:0006807,GO:0008150,GO:0008152,GO:0008233,GO:0008237,GO:0009056,GO:0009057,GO:0009314,GO:0009416,GO:0009628,GO:0009642,GO:0009644,GO:0009765,GO:0009892,GO:0009987,GO:0010109,GO:0010205,GO:0010206,GO:0010304,GO:0015979,GO:0016462,GO:0016787,GO:0016817,GO:0016818,GO:0016887,GO:0017111,GO:0019222,GO:0019538,GO:0019684,GO:0030091,GO:0030163,GO:…	ko:K03798	-
ABW30970.1	AM1_6038	0.461532	0.00348549	ABC transporter ATP-binding protein	V	-	ko:K01990	-
ABW32266.1	AM1_C0339	-0.483176	0.0034857	R- polymerase sigma-70 factor	K	-	ko:K03086,ko:K03087	ko02026,ko05111,map02026,map05111
ABW28702.1	AM1_3712	0.558234	0.00349467	conserved hypothetical protein	O	-	ko:K09935	-
ABW26187.1	AM1_1149	0.624527	0.00350244	conserved hypothetical protein	S	-	-	-
ABW28980.1	AM1_3996	0.979391	0.00352373	hypothetical protein	E	-	-	-
ABW32336.1	AM1_C0026	-1.15205	0.0035269	hypothetical protein	-	-	-	-
ABW25899.1	AM1_0855	-0.51704	0.00352925	N-acetylglucosamine-6-phosphate deacetylase	G	-	ko:K01443	ko00520,ko01130,map00520,map01130
ABW32452.1	AM1_C0145	-0.559075	0.00354214	hypothetical protein	-	-	-	-
ABW32325.1	AM1_C0015	-0.441945	0.00360029	conserved hypothetical protein	S	-	-	-
ABW30225.1	AM1_5263	-0.782595	0.00364933	conserved hypothetical membrane protein	EG	-	-	-
ABW25197.1	AM1_0109	-0.839311	0.00366263	conserved hypothetical protein	S	-	-	-
ABW26750.1	AM1_1729	-0.6337	0.00366336	hypothetical protein	-	-	-	-
ABW27526.1	AM1_2518	0.470225	0.00368791	N-acetylmuramoyl-L-alanine amidase putative	M	-	ko:K01448	ko01503,map01503
ABW33031.1	AM1_F0154	0.442212	0.0037227	hypothetical protein	-	-	-	-
ABW30103.1	AM1_5142	-1.05015	0.00373159	R--binding protein	S	-	-	-
ABW31994.1	AM1_B0275	0.401718	0.00373697	hypothetical protein	-	-	-	-
ABW33174.1	AM1_F0008	0.427814	0.00374884	plasmid stability protein putative	DJ	-	-	-
ABW32737.1	AM1_D0246	-1.08707	0.00379933	hypothetical protein	-	-	-	-
ABW30094.1	AM1_5133	-0.47404	0.00380073	ABC transporter periplasmic solute-binding protein	E	-	ko:K02055	ko02024,map02024
ABW29447.1	AM1_4470	-0.624553	0.00382533	conserved hypothetical protein	S	-	-	-
ABW26442.1	AM1_1411	-0.817128	0.00387787	hypothetical protein	-	-	-	-
ABW27193.1	AM1_2179	-0.527614	0.0038856	serine/threonine ki-se	KLT	-	-	-
ABW27432.1	AM1_2424	-0.761318	0.00389505	2OG-Fe(II) oxyge-se putative	O	-	ko:K07336	-
ABW32263.1	AM1_C0336	-0.362083	0.00389795	hypothetical protein	-	-	-	-
ABW29638.1	AM1_4664	1.49595	0.00390684	hypothetical protein	-	-	-	-
ABW27646.1	AM1_2639	-0.833621	0.00391709	serine/threonine protein ki-se with FHA domain	T	-	-	-
ABW29282.1	AM1_4303	0.72938	0.00395018	hypothetical protein	-	-	-	-
ABW32115.1	AM1_B0397	0.393396	0.00396208	hypothetical protein	-	-	-	-
ABW32003.1	AM1_B0284	0.496359	0.00398434	hypothetical protein	-	-	-	-
ABW27120.1	AM1_2105	-1.23947	0.00400873	hypothetical protein	S	-	-	-
ABW27906.1	AM1_2907	-0.397259	0.00403421	conserved hypothetical protein	S	-	-	-
ABW27582.1	AM1_2574	-0.468793	0.00405334	sig-l peptidase I	U	-	ko:K03100	ko02024,ko03060,map02024,map03060
ABW32135.1	AM1_B0417	0.290004	0.00405862	exoribonuclease II	K	-	ko:K12573	ko03018,map03018
ABW32216.1	AM1_C0286	-0.50805	0.00409817	hypothetical protein	-	-	-	-
ABW32205.1	AM1_C0275	-0.408151	0.00412568	hypothetical protein	-	-	-	-
ABW26855.1	AM1_1835	-0.700615	0.00421131	neutral zinc metallopeptidase family	S	-	ko:K07054	-
ABW31848.1	AM1_B0123	0.42791	0.00421622	iron(III) ABC transporter permease protein	U	-	ko:K02015	ko02010,map02010
ABW28934.1	AM1_3949	-1.38581	0.0042382	hypothetical protein	-	-	-	-
ABW27551.1	AM1_2543	0.423591	0.00426933	efflux transporter RND family MFP subunit	M	-	-	-
ABW33155.1	AM1_F0027	0.42808	0.00427852	hypothetical protein	J	-	-	-
ABW27916.1	AM1_2917	0.748184	0.0042996	conserved hypothetical protein	-	-	-	-
ABW25228.1	AM1_0142	-0.631006	0.00431404	alpha amylase catalytic region	G	-	ko:K01187,ko:K05343	ko00052,ko00500,ko01100,map00052,map00500,map01100
ABW26650.1	AM1_1627	-0.537636	0.00432149	hypothetical protein	-	-	-	-
ABW32887.1	AM1_E0118	0.720399	0.00432214	hypothetical protein	-	-	-	-
ABW28701.1	AM1_3711	-0.805493	0.00432993	diguanylate cyclase (GGDEF) domain protein	T	-	-	-
ABW26563.1	AM1_1538	-0.575569	0.0043987	hypothetical protein	-	-	-	-
ABW26661.1	AM1_1640	0.31413	0.00446609	dihydroorotate oxidase	F	-	ko:K00254	ko00240,ko01100,map00240,map01100
ABW26122.1	AM1_1083	-1.41358	0.00450759	photosystem II D2 protein PsbD	C	GO:0005575,GO:0005622,GO:0005623,GO:0005737,GO:0005886,GO:0009521,GO:0009523,GO:0009579,GO:0016020,GO:0030075,GO:0030096,GO:0032991,GO:0034357,GO:0043226,GO:0043228,GO:0043229,GO:0043232,GO:0044422,GO:0044424,GO:0044425,GO:0044436,GO:0044444,GO:0044459,GO:0044464,GO:0071944,GO:0098796,GO:0098797	ko:K02706	ko00195,ko01100,map00195,map01100
ABW32667.1	AM1_D0172	0.377168	0.00450759	polysaccharide deacetylase	G	-	ko:K22278	-
ABW33160.1	AM1_F0022	0.566748	0.00450774	hypothetical protein	-	-	-	-
ABW28083.1	AM1_3087	-1.42233	0.00456251	high light inducible protein	J	GO:0003674,GO:0005488,GO:0005575,GO:0005622,GO:0005623,GO:0005737,GO:0005829,GO:0005840,GO:0006417,GO:0006448,GO:0008150,GO:0009889,GO:0009890,GO:0009892,GO:0010468,GO:0010556,GO:0010558,GO:0010605,GO:0010608,GO:0010629,GO:0015935,GO:0017148,GO:0019222,GO:0022626,GO:0022627,GO:0031323,GO:0031324,GO:0031326,GO:0031327,GO:0032268,GO:0032269,GO:0032991,GO:0034248,GO:0034249,GO:0043021,GO:0043022,GO:…	ko:K05808	-
ABW32004.1	AM1_B0285	0.471732	0.0046135	hypothetical protein	-	-	-	-
ABW32235.1	AM1_C0307	-0.453039	0.00461744	hypothetical protein	-	-	-	-
ABW25936.1	AM1_0894	0.892437	0.00470436	ATP synthase B chain putative	C	GO:0005575,GO:0005622,GO:0005623,GO:0005886,GO:0016020,GO:0016469,GO:0032991,GO:0044424,GO:0044425,GO:0044459,GO:0044464,GO:0045259,GO:0045260,GO:0071944,GO:0098796,GO:0098797	ko:K02109	ko00190,ko00195,ko01100,map00190,map00195,map01100
ABW26760.1	AM1_1739	-1.10104	0.00470598	ferredoxin 4Fe-4S type putative	C	-	ko:K05337	-
ABW25425.1	AM1_0366	0.583572	0.00475905	methyltransferase	H	-	ko:K00568,ko:K15257	ko00130,ko01100,ko01110,map00130,map01100,map01110
ABW29811.1	AM1_4840	0.702163	0.00475905	oxidoreductase FAD/FMN-binding family protein	C	-	ko:K10680	ko00633,ko01120,map00633,map01120
ABW29802.1	AM1_4831	0.340874	0.00476842	hypothetical protein	G	-	-	-
ABW28313.1	AM1_3319	-1.03333	0.00477578	hypothetical protein	NU	-	-	-
ABW31564.1	AM1_A0055	-0.605957	0.00477578	conserved hypothetical protein	S	-	-	-
ABW31659.1	AM1_A0152	0.385113	0.00479855	hypothetical protein	-	-	-	-
ABW32460.1	AM1_C0155	-0.403003	0.00482139	hypothetical protein	-	-	-	-
ABW30875.1	AM1_5936	0.72484	0.00488035	hypothetical protein	-	-	-	-
ABW31151.1	AM1_6219	0.447589	0.00490379	hemolysin-type calcium-binding region protein	Q	-	-	-
ABW29289.1	AM1_4310	-0.485395	0.00490699	conserved hypothetical protein	E	-	-	-
ABW32148.1	AM1_C0213	-0.575513	0.00490871	phycocyanin alpha subunit	C	-	ko:K02284	ko00196,ko01100,map00196,map01100
ABW29701.1	AM1_4729	0.344034	0.0049156	conserved hypothetical protein	S	-	-	-
ABW29857.1	AM1_4886	-0.937397	0.0049156	cyclic nucleotide-binding domain	T	-	-	-
ABW26618.1	AM1_1594	0.780051	0.00494322	high light inducible protein	-	-	-	-
ABW28185.1	AM1_3189	-0.646676	0.00494514	adenylate cyclase family 3	T	-	ko:K01768	ko00230,ko02025,ko04113,ko04213,map00230,map02025,map04113,map04213
ABW26789.1	AM1_1768	0.485406	0.00497821	hypothetical protein	-	-	-	-
ABW25942.1	AM1_0899	-0.436356	0.00511922	conserved hypothetical protein	S	-	-	-
ABW31075.1	AM1_6143	0.411664	0.00513548	oxidoreductase short chain dehydroge-se/reductase family protein	IQ	-	ko:K00059	ko00061,ko00333,ko00780,ko01040,ko01100,ko01130,ko01212,map00061,map00333,map00780,map01040,map01100,map01130,map01212
ABW31565.1	AM1_A0056	0.408491	0.00515745	hypothetical protein	-	-	-	-
ABW25837.1	AM1_0793	0.510996	0.00516513	conserved hypothetical lipoprotein	S	-	ko:K09005	-
ABW33088.1	AM1_F0096	0.594375	0.00516933	conserved hypothetical protein	S	-	-	-
ABW32444.1	AM1_C0137	-0.456721	0.00518335	hypothetical protein	-	-	-	-
ABW27329.1	AM1_2320	-0.587105	0.00519134	pentapeptide repeat protein	S	-	-	-
ABW27720.1	AM1_2721	0.780379	0.00519134	conserved hypothetical protein	K	GO:0005575,GO:0005622,GO:0005623,GO:0005737,GO:0044424,GO:0044464	-	-
ABW32163.1	AM1_C0229	-0.445121	0.00519134	hypothetical protein	-	-	-	-
ABW27332.1	AM1_2322	0.953123	0.00520073	conserved hypothetical protein	S	-	-	-
ABW32465.1	AM1_C0160	-0.588417	0.00520073	hypothetical protein	-	-	-	-
ABW25307.1	AM1_0221	-0.725508	0.00521279	TPR domain protein putative	C	-	-	-
ABW33165.1	AM1_F0017	0.362861	0.00522901	hydrolase HAD-superfamily subfamily IIIA putative	E	-	ko:K03273	ko00540,ko01100,map00540,map01100
ABW30572.1	AM1_5622	-0.562163	0.00527411	hypothetical protein	-	-	-	-
ABW32162.1	AM1_C0228	-0.430732	0.00527411	hypothetical protein	-	-	-	-
ABW32169.1	AM1_C0236	-0.397946	0.00527411	transcriptio-l regulator AraC family	K	-	-	-
ABW25416.1	AM1_0357	-0.918	0.00528161	conserved hypothetical protein	S	-	-	-
ABW33161.1	AM1_F0021	0.618522	0.00535111	hypothetical protein	-	-	-	-
ABW28893.1	AM1_3908	-0.264451	0.00536267	conserved hypothetical protein	ET	-	-	-
ABW28716.1	AM1_3726	-1.12176	0.00539194	hypothetical protein	-	-	-	-
ABW25379.1	AM1_0313	1.27843	0.00540457	hypothetical protein	-	-	-	-
ABW25797.1	AM1_0753	-2.61505	0.00545847	conserved hypothetical protein	K	-	-	-
ABW25465.1	AM1_0408	0.569313	0.00547917	D- methylase	L	-	ko:K00571	-
ABW31178.1	AM1_6246	-1.05354	0.00547917	conserved hypothetical protein	S	-	-	-
ABW31982.1	AM1_B0263	0.529863	0.00550166	hypothetical protein	-	-	-	-
ABW27905.1	AM1_2906	-1.14085	0.00553468	conserved hypothetical protein	S	-	-	-
ABW33104.1	AM1_F0080	0.388397	0.00553468	hypothetical protein	-	-	-	-
ABW33275.1	AM1_G0095	-1.67632	0.00553468	hypothetical protein	-	-	-	-
ABW26724.1	AM1_1703	-0.640817	0.00557372	penicillin-binding protein 1A putative	M	-	ko:K05366	ko00550,ko01100,ko01501,map00550,map01100,map01501
ABW27875.1	AM1_2876	-1.79668	0.00566133	transaldolase	G	-	ko:K00616	ko00030,ko01100,ko01110,ko01120,ko01130,ko01200,ko01230,map00030,map01100,map01110,map01120,map01130,map01200,map01230
ABW30851.1	AM1_5912	-0.619276	0.00569469	conserved hypothetical protein	S	-	-	-
ABW28230.1	AM1_3234	0.458116	0.00571611	R- polymerase sigma-70 factor	K	-	ko:K03087	ko02026,ko05111,map02026,map05111
ABW26464.1	AM1_1436	-0.339219	0.00572016	glycine cleavage T protein putative	S	-	ko:K00605,ko:K06980	ko00260,ko00630,ko00670,ko01100,ko01110,ko01130,ko01200,map00260,map00630,map00670,map01100,map01110,map01130,map01200
ABW32487.1	AM1_C0186	-0.468629	0.00576822	conserved hypothetical protein	L	-	-	-
ABW32277.1	AM1_C0350	-0.544024	0.00585798	hypothetical protein	-	-	-	-
ABW25382.1	AM1_0316	0.707507	0.00587869	hypothetical protein	-	-	-	-
ABW29473.1	AM1_4496	-0.866682	0.0058901	conserved hypothetical protein	-	-	-	-
ABW30750.1	AM1_5806	0.414646	0.0058901	peptidase S24 family	K	-	-	-
ABW25582.1	AM1_0530	0.410708	0.00590374	hypothetical protein	U	-	ko:K09800	-
ABW28524.1	AM1_3534	-1.83223	0.00591345	ammonium transporter	P	-	ko:K03320	-
ABW30516.1	AM1_5562	-1.10636	0.00591345	long-chain-fatty-acid-CoA ligase putative	I	-	ko:K01897	ko00061,ko00071,ko01100,ko01212,ko02024,ko03320,ko04146,ko04216,ko04714,ko04920,map00061,map00071,map01100,map01212,map02024,map03320,map04146,map04216,map04714,map04920
ABW26989.1	AM1_1972	0.386549	0.00592298	NUDIX hydroxylase	L	-	ko:K01515	ko00230,map00230
ABW30190.1	AM1_5228	-0.452581	0.00592298	mechanosensitive ion channel	M	-	-	-
ABW26712.1	AM1_1691	0.501007	0.00596636	glucosylglycerol 3-phosphatase	S	-	ko:K05978	-
ABW26859.1	AM1_1839	-0.359146	0.00596763	prephe-te dehydratase	E	-	ko:K04518	ko00400,ko01100,ko01110,ko01130,ko01230,map00400,map01100,map01110,map01130,map01230
ABW30693.1	AM1_5748	-0.975868	0.0059704	SpoIID/LytB domain protein	D	-	ko:K06381	-
ABW31724.1	AM1_A0221	0.522846	0.00601216	hypothetical protein	L	-	ko:K07491	-
ABW27238.1	AM1_2225	0.395254	0.00602424	conserved hypothetical protein	P	-	ko:K07222	-
ABW33021.1	AM1_F0164	0.969554	0.00605879	hypothetical protein	-	-	-	-
ABW27133.1	AM1_2118	-0.978756	0.00607608	acetolactate synthase small subunit	E	GO:0003674,GO:0003824,GO:0003984,GO:0005575,GO:0005622,GO:0005623,GO:0005737,GO:0005829,GO:0005948,GO:0006082,GO:0006520,GO:0006549,GO:0006573,GO:0006807,GO:0008150,GO:0008152,GO:0008652,GO:0009058,GO:0009081,GO:0009082,GO:0009097,GO:0009099,GO:0009987,GO:0016053,GO:0016740,GO:0016744,GO:0019752,GO:0032991,GO:0043436,GO:0044237,GO:0044238,GO:0044249,GO:0044281,GO:0044283,GO:0044424,GO:0044444,GO:…	ko:K01653	ko00290,ko00650,ko00660,ko00770,ko01100,ko01110,ko01130,ko01210,ko01230,map00290,map00650,map00660,map00770,map01100,map01110,map01130,map01210,map01230
ABW32442.1	AM1_C0135	-0.578608	0.00609131	conserved hypothetical protein	S	-	-	-
ABW26899.1	AM1_1879	-0.503472	0.00610861	conserved hypothetical protein	S	-	ko:K07086	-
ABW33216.1	AM1_G0036	-0.516816	0.00613958	hypothetical protein	-	-	-	-
ABW27954.1	AM1_2958	-0.534901	0.00614398	sugar ABC transporter solute-binding protein putative	G	-	ko:K02027	-
ABW30323.1	AM1_5367	-0.82099	0.00619708	pyrroline-5-carboxylate reductase	E	-	ko:K00286	ko00330,ko01100,ko01110,ko01130,ko01230,map00330,map01100,map01110,map01130,map01230
ABW27504.1	AM1_2496	0.758259	0.00619778	proton-translocating -D(P)H-quinone oxidoreductase chain L	CP	GO:0005575,GO:0005623,GO:0005886,GO:0016020,GO:0044464,GO:0071944	ko:K05577	ko00190,ko01100,map00190,map01100
ABW30543.1	AM1_5592	-0.749564	0.00620513	conserved hypothetical protein	-	-	-	-
ABW31569.1	AM1_A0060	0.412635	0.00620513	conserved hypothetical protein	J	-	ko:K03685	ko03008,ko05205,map03008,map05205
ABW30131.1	AM1_5169	0.336747	0.00624852	two component transcriptio-l regulator AraC family	K	-	-	-
ABW25265.1	AM1_0179	-0.577486	0.00629161	CHAD domain protein	F	-	-	-
ABW29491.1	AM1_4515	-0.540329	0.0063172	NUDIX/MutT family protein putative	F	-	-	-
ABW28954.1	AM1_3969	-0.742329	0.00632652	hypothetical protein	-	-	-	-
ABW29525.1	AM1_4550	-0.497488	0.00640165	4-hydroxyphenylpyruvate dioxyge-se	E	-	ko:K00457	ko00130,ko00350,ko00360,ko01100,map00130,map00350,map00360,map01100
ABW30850.1	AM1_5911	-0.900907	0.00642047	Rhs element Vgr protein	S	-	-	-
ABW29742.1	AM1_4770	-1.74109	0.00647981	hypothetical protein	-	-	-	-
ABW29723.1	AM1_4751	0.431338	0.00648698	cupin domain protein	S	-	-	-
ABW33333.1	AM1_G0153	-0.570385	0.00648871	conserved hypothetical protein	S	-	ko:K08998	-
ABW27876.1	AM1_2877	-1.10885	0.00650894	glucose-6-phosphate 1-dehydroge-se	G	-	ko:K00036	ko00030,ko00480,ko01100,ko01110,ko01120,ko01130,ko01200,ko05230,map00030,map00480,map01100,map01110,map01120,map01130,map01200,map05230
ABW30638.1	AM1_5691	0.308788	0.00651797	conserved hypothetical protein	S	-	-	-
ABW30587.1	AM1_5637	-0.327523	0.00655806	diguanylate cyclase (GGDEF)	T	-	-	-
ABW29137.1	AM1_4156	-0.996375	0.00656148	hypothetical protein	-	-	-	-
ABW31637.1	AM1_A0128	0.327927	0.00656368	conserved hypothetical protein	S	-	-	-
ABW27411.1	AM1_2401	-0.442367	0.00660568	exonuclease	L	-	ko:K02342	ko00230,ko00240,ko01100,ko03030,ko03430,ko03440,map00230,map00240,map01100,map03030,map03430,map03440
ABW32440.1	AM1_C0133	-0.391863	0.00665154	conserved hypothetical protein	N	-	-	-
ABW33460.1	AM1_H0110	-0.685163	0.00678529	hypothetical protein	-	-	-	-
ABW25673.1	AM1_0624	-1.14637	0.0069058	peptidase M23 domain protein	M	-	-	-
ABW29040.1	AM1_4059	-0.563736	0.00695325	D- polymerase bacteriophage-type putative	L	-	ko:K21929	ko03410,map03410
ABW25141.1	AM1_0053	-1.18165	0.00701327	hypothetical protein	S	-	-	-
ABW30687.1	AM1_5742	-0.902407	0.00701327	iron-sulfur cluster assembly protein	S	GO:0003674,GO:0005488,GO:0006790,GO:0008150,GO:0008152,GO:0009987,GO:0016043,GO:0016226,GO:0022607,GO:0031163,GO:0044085,GO:0044237,GO:0048037,GO:0051186,GO:0051536,GO:0051537,GO:0051540,GO:0071840	ko:K13628	-
ABW28199.1	AM1_3203	0.771198	0.00706052	conserved hypothetical protein	P	-	ko:K07242	-
ABW31162.1	AM1_6230	0.779166	0.00708384	hypothetical protein	-	-	-	-
ABW32503.1	AM1_D0006	-0.371026	0.0071219	hypothetical protein	-	-	-	-
ABW29014.1	AM1_4031	-0.916203	0.00715095	ferredoxin-thioredoxin reductase catalytic beta chain	C	-	ko:K17892	-
ABW26528.1	AM1_1502	-0.394013	0.00715334	hypothetical protein	KT	-	ko:K07013	-
ABW32223.1	AM1_C0293	-0.366801	0.00729181	conserved hypothetical protein	H	-	-	-
ABW29076.1	AM1_4095	0.293903	0.00730588	conserved hypothetical protein	NU	-	-	-
ABW29774.1	AM1_4803	-0.862301	0.00730822	delta-aminolevulinic acid dehydratase	H	GO:0003674,GO:0003824,GO:0004655,GO:0005488,GO:0005575,GO:0005622,GO:0005623,GO:0005737,GO:0005829,GO:0006725,GO:0006778,GO:0006779,GO:0006783,GO:0006807,GO:0008150,GO:0008152,GO:0008270,GO:0009058,GO:0009987,GO:0016829,GO:0016835,GO:0016836,GO:0018130,GO:0019438,GO:0033013,GO:0033014,GO:0034641,GO:0042168,GO:0042440,GO:0043167,GO:0043169,GO:0044237,GO:0044249,GO:0044271,GO:0044424,GO:0044444,GO:…	ko:K01698	ko00860,ko01100,ko01110,ko01120,map00860,map01100,map01110,map01120
ABW27914.1	AM1_2915	-0.394471	0.0073104	2C-methyl-D-erythritol 24-cyclodiphosphate synthase	I	-	ko:K01770	ko00900,ko01100,ko01110,ko01130,map00900,map01100,map01110,map01130
ABW28157.1	AM1_3161	-0.77448	0.0073104	single-stranded D- binding protein	L	-	ko:K03111	ko03030,ko03430,ko03440,map03030,map03430,map03440
ABW31073.1	AM1_6141	0.390931	0.00737846	3-oxoacyl-(acyl carrier protein) reductase putative	IQ	-	ko:K00059,ko:K19550	ko00061,ko00333,ko00780,ko01040,ko01100,ko01130,ko01212,map00061,map00333,map00780,map01040,map01100,map01130,map01212
ABW29432.1	AM1_4455	-0.812817	0.00738673	hypothetical protein	-	-	-	-
ABW26719.1	AM1_1698	0.496098	0.00738832	lipoic acid synthetase	H	GO:0003674,GO:0003824,GO:0005575,GO:0005622,GO:0005623,GO:0005737,GO:0006082,GO:0006464,GO:0006629,GO:0006631,GO:0006633,GO:0006732,GO:0006790,GO:0006807,GO:0008150,GO:0008152,GO:0008610,GO:0009058,GO:0009106,GO:0009107,GO:0009108,GO:0009249,GO:0009987,GO:0010467,GO:0016053,GO:0016740,GO:0016782,GO:0016783,GO:0016992,GO:0018065,GO:0018130,GO:0018193,GO:0018205,GO:0019538,GO:0019752,GO:0032787,GO:…	ko:K03644	ko00785,ko01100,map00785,map01100
ABW27386.1	AM1_2376	-1.35863	0.00738934	allophycocyanin beta subunit ApcB	C	GO:0005575,GO:0005622,GO:0005623,GO:0009579,GO:0016020,GO:0034357,GO:0042651,GO:0044424,GO:0044436,GO:0044464	ko:K02093	ko00196,ko01100,map00196,map01100
ABW28366.1	AM1_3372	0.390658	0.00738934	fructose-bisphosphate aldolase putative	G	-	ko:K01623	ko00010,ko00030,ko00051,ko00680,ko00710,ko01100,ko01110,ko01120,ko01130,ko01200,ko01230,map00010,map00030,map00051,map00680,map00710,map01100,map01110,map01120,map01130,map01200,map01230
ABW27246.1	AM1_2233	0.331313	0.00739613	type I restriction-modification system S subunit	L	-	ko:K01154	-
ABW30540.1	AM1_5589	0.449174	0.00739613	hypothetical protein	-	-	-	-
ABW28410.1	AM1_3416	0.341634	0.00741998	iron ABC transporter periplasmic iron-binding protein putative	P	-	ko:K02016	ko02010,map02010
ABW25877.1	AM1_0833	0.444694	0.0074292	conserved hypothetical protein	S	-	-	-
ABW29578.1	AM1_4604	0.481102	0.00759181	hypothetical protein	-	-	-	-
ABW32177.1	AM1_C0244	-0.431072	0.00774516	conserved hypothetical protein	L	-	-	-
ABW28731.1	AM1_3741	0.663864	0.00776709	hypothetical protein	NT	-	ko:K02659	ko02020,ko02025,map02020,map02025
ABW28758.1	AM1_3771	-1.70098	0.00776709	conserved domain protein	-	-	-	-
ABW25404.1	AM1_0345	-1.17566	0.00779779	conserved hypothetical protein	L	-	ko:K00986	-
ABW32005.1	AM1_B0286	0.421762	0.00779779	hypothetical protein	-	-	-	-
ABW27047.1	AM1_2032	-0.541513	0.0078484	hypothetical protein	-	-	-	-
ABW33048.1	AM1_F0136	-1.31552	0.0078484	hypothetical protein	-	-	-	-
ABW25357.1	AM1_0271	-1.70267	0.00786308	phage tail sheath protein	S	-	ko:K06907	-
ABW31057.1	AM1_6125	0.349047	0.00786308	tyrosine recombi-se XerC putative	L	-	ko:K03733	-
ABW32468.1	AM1_C0165	0.374065	0.00786992	hypothetical protein	-	-	-	-
ABW26538.1	AM1_1513	1.10223	0.00803482	conserved hypothetical protein	S	-	-	-
ABW26352.1	AM1_1318	0.329813	0.00808269	conserved hypothetical protein	S	-	ko:K06889	-
ABW29470.1	AM1_4493	-1.31999	0.00809349	YHS domain protein putative	S	-	-	-
ABW28343.1	AM1_3349	0.445332	0.00813158	ferrichrome ABC transporter permease protein FhuG	P	-	ko:K02015	ko02010,map02010
ABW30060.1	AM1_5096	0.425375	0.00813158	two-component transcriptio-l regulator	K	-	ko:K11329	ko02020,map02020
ABW31949.1	AM1_B0230	0.343986	0.00813158	hypothetical protein	-	-	-	-
ABW27651.1	AM1_2644	1.01413	0.00814159	translation elongation factor G	J	-	ko:K02355	-
ABW26064.1	AM1_1024	1.05741	0.00819662	glycosyl transferase group 1	M	-	-	-
ABW31823.1	AM1_B0097	0.693023	0.0082129	hypothetical protein	-	-	-	-
ABW29595.1	AM1_4621	-1.2908	0.00822473	cytochrome c oxidase subunit II	C	GO:0005575,GO:0005623,GO:0005886,GO:0005887,GO:0006091,GO:0006119,GO:0006139,GO:0006163,GO:0006725,GO:0006753,GO:0006793,GO:0006796,GO:0006807,GO:0008150,GO:0008152,GO:0009117,GO:0009123,GO:0009126,GO:0009141,GO:0009144,GO:0009150,GO:0009161,GO:0009167,GO:0009199,GO:0009205,GO:0009259,GO:0009319,GO:0009987,GO:0015980,GO:0016020,GO:0016021,GO:0016310,GO:0017144,GO:0019637,GO:0019693,GO:0022900,GO:…	ko:K02275	ko00190,ko01100,map00190,map01100
ABW31816.1	AM1_B0090	0.492813	0.00824661	hypothetical protein	-	-	-	-
ABW25656.1	AM1_0606	0.801058	0.00824952	cytochrome P450 family	Q	GO:0003674,GO:0003824,GO:0006629,GO:0008150,GO:0008152,GO:0008202,GO:0016125,GO:0016491,GO:0044238,GO:0055114,GO:0071704,GO:1901360,GO:1901615	-	-
ABW25869.1	AM1_0825	-0.833534	0.00824952	D-J-like protein putative	O	-	ko:K03686	-
ABW27362.1	AM1_2352	0.348422	0.00824952	peptidase M23 domain protein	M	-	ko:K08259	-
ABW28156.1	AM1_3159	-0.376349	0.00824952	conserved hypothetical protein	KLT	-	-	-
ABW25380.1	AM1_0314_pheT	0.874536	0.00832744	phenylalanyl-tR- synthetase beta subunit putative	J	-	-	-
ABW28229.1	AM1_3233	0.747631	0.00834064	high light inducible protein	-	-	-	-
ABW26150.1	AM1_1111	0.529452	0.00837446	chaperone D-J family	O	-	ko:K05516	-
ABW25951.1	AM1_0909	-1.36088	0.00847076	response regulator receiver putative	T	-	ko:K02658	ko02020,ko02025,map02020,map02025
ABW27958.1	AM1_2962	-1.12094	0.00847076	superoxide dismutase Mn/Fe domain protein	P	-	ko:K04564	ko04013,ko04068,ko04146,ko04211,ko04212,ko04213,ko05016,map04013,map04068,map04146,map04211,map04212,map04213,map05016
ABW28657.1	AM1_3667	-0.747502	0.00847076	succi-te dehydroge-se/fumarate reductase Fe-S protein subunit	C	-	ko:K00240	ko00020,ko00190,ko00650,ko00720,ko01100,ko01110,ko01120,ko01130,ko01200,map00020,map00190,map00650,map00720,map01100,map01110,map01120,map01130,map01200
ABW27605.1	AM1_2598	0.375187	0.00847421	malate dehydroge-se putative	C	-	-	-
ABW32081.1	AM1_B0363	0.533844	0.00847951	hypothetical protein	-	-	-	-
ABW29841.1	AM1_4870	-1.68418	0.00848493	conserved hypothetical protein	K	-	-	-
ABW29538.1	AM1_4564	0.570842	0.00852977	sulfate adenylyltransferase	H	-	ko:K00958	ko00230,ko00261,ko00450,ko00920,ko01100,ko01120,ko01130,map00230,map00261,map00450,map00920,map01100,map01120,map01130
ABW32258.1	AM1_C0331	-0.685736	0.00856859	hypothetical protein	S	-	-	-
ABW28856.1	AM1_3871	-0.847629	0.0085834	response regulator receiver CheY-like protein	T	-	-	-
ABW32651.1	AM1_D0156	-0.582771	0.00863002	phosphoenolpyruvate synthase	G	-	ko:K01007	ko00620,ko00680,ko00720,ko01100,ko01120,ko01200,map00620,map00680,map00720,map01100,map01120,map01200
ABW30728.1	AM1_5783	0.305541	0.0086382	serine/threonine protein ki-se	KLT	-	ko:K00870	-
ABW25271.1	AM1_0185	1.52364	0.00866392	hypothetical protein	-	-	-	-
ABW27825.1	AM1_2825	1.74782	0.00868433	hypothetical protein	-	-	-	-
ABW25398.1	AM1_0338	0.344137	0.00868989	peptidase M23 domain protein	M	-	-	-
ABW26761.1	AM1_1740	-1.15006	0.00870886	conserved hypothetical protein	S	-	-	-
ABW28812.1	AM1_3825	0.305306	0.00877809	conserved hypothetical protein	S	-	-	-
ABW31967.1	AM1_B0248	-0.487607	0.00881732	hypothetical protein	-	-	-	-
ABW26762.1	AM1_1741	-1.13122	0.00882634	conserved hypothetical protein	S	-	-	-
ABW29918.1	AM1_4947	-0.804984	0.00882634	pentapeptide repeat family protein	S	-	-	-
ABW29740.1	AM1_4768	-0.325141	0.00890983	-D-dependent glycerol-3-phosphate dehydroge-se	I	-	ko:K00057	ko00564,ko01110,map00564,map01110
ABW31532.1	AM1_A0023	-0.653394	0.00898956	hypothetical protein	-	-	-	-
ABW29913.1	AM1_4942	0.364759	0.00906938	conserved hypothetical protein	S	-	-	-
ABW33440.1	AM1_H0090	-0.795456	0.009093	hypothetical protein	-	-	-	-
ABW32183.1	AM1_C0253	-1.04741	0.00911693	transposase IS200-family	L	-	ko:K07491	-
ABW28501.1	AM1_3511	0.302477	0.00926367	tetrapyrrole methylase family protein	H	GO:0000154,GO:0000451,GO:0000453,GO:0001510,GO:0006139,GO:0006364,GO:0006396,GO:0006725,GO:0006807,GO:0008150,GO:0008152,GO:0009451,GO:0009987,GO:0010467,GO:0016070,GO:0016072,GO:0022613,GO:0031167,GO:0032259,GO:0034470,GO:0034641,GO:0034660,GO:0042254,GO:0043170,GO:0043412,GO:0043414,GO:0044085,GO:0044237,GO:0044238,GO:0044260,GO:0046483,GO:0071704,GO:0071840,GO:0090304,GO:1901360	ko:K07056	-
ABW30016.1	AM1_5050	-0.918104	0.00931481	photosystem II protein PsbT	-	-	-	-
ABW28349.1	AM1_3355	-0.584395	0.00931834	hypothetical protein	-	-	-	-
ABW32132.1	AM1_B0414	0.318297	0.00931834	protein RecA	L	GO:0005575,GO:0005622,GO:0005623,GO:0005737,GO:0005829,GO:0006139,GO:0006259,GO:0006310,GO:0006725,GO:0006807,GO:0008150,GO:0008152,GO:0009987,GO:0034641,GO:0043170,GO:0044237,GO:0044238,GO:0044260,GO:0044424,GO:0044444,GO:0044464,GO:0046483,GO:0071704,GO:0090304,GO:1901360	ko:K03553	ko03440,map03440
ABW27190.1	AM1_2176	-0.753027	0.00932933	conserved hypothetical protein	P	-	ko:K02044	ko02010,map02010
ABW26516.1	AM1_1489	-1.08537	0.00933225	YGGT family conserved hypothetical protein	S	-	ko:K02221	-
ABW31856.1	AM1_B0131	0.660619	0.00938671	hypothetical protein	-	-	-	-
ABW31783.1	AM1_B0057	0.530456	0.00939079	hypothetical protein	S	-	ko:K01992	-
ABW31088.1	AM1_6156	1.12403	0.00940415	hypothetical protein	-	-	-	-
ABW25954.1	AM1_0912	-1.16698	0.00941145	methyl-accepting chemotaxis sig-ling protein putative	T	-	ko:K02660,ko:K11525	ko02020,ko02025,map02020,map02025
ABW29862.1	AM1_4891	-0.756128	0.00944196	photosystem II biogenesis protein Psb29	S	GO:0005575,GO:0005622,GO:0005623,GO:0005737,GO:0005886,GO:0009521,GO:0009523,GO:0009579,GO:0016020,GO:0030075,GO:0030096,GO:0032991,GO:0034357,GO:0043226,GO:0043228,GO:0043229,GO:0043232,GO:0044422,GO:0044424,GO:0044425,GO:0044436,GO:0044444,GO:0044459,GO:0044464,GO:0071944,GO:0098796,GO:0098797	-	-
ABW28603.1	AM1_3613	0.4582	0.00950585	conserved hypothetical protein	S	-	-	-
ABW27077.1	AM1_2062	0.52146	0.00953872	conserved hypothetical protein	S	-	-	-
ABW27387.1	AM1_2377	-0.523559	0.00953872	conserved hypothetical protein	-	-	-	-
ABW30655.1	AM1_5708	-0.54803	0.00953872	hypothetical protein	KLT	-	-	-
ABW31944.1	AM1_B0224	0.326959	0.00957113	hypothetical protein	-	-	-	-
ABW27966.1	AM1_2970	0.322567	0.00983119	ABC transporter ATP-binding protein	V	-	ko:K01990	-
ABW28179.1	AM1_3183	-0.571167	0.00983974	HlyD family secretion protein	M	-	ko:K02022	-
ABW28188.1	AM1_3192	-0.714228	0.00983974	conserved hypothetical membrane protein	EG	-	-	-
ABW25390.1	AM1_0331	0.359242	0.00985381	conserved hypothetical protein	S	-	-	-
ABW25901.1	AM1_0857	-0.499351	0.00993404	phosphoribosylaminoimidazole carboxylase catalytic subunit	F	-	ko:K01588	ko00230,ko01100,ko01110,ko01130,map00230,map01100,map01110,map01130
ABW33351.1	AM1_G0171	-0.343608	0.00995126	conserved hypothetical protein	K	-	-	-
ABW25938.1	AM1_0896	1.22561	0.0100304	ATP synthase F1 alpha subunit	F	GO:0005575,GO:0005622,GO:0005623,GO:0005886,GO:0016020,GO:0016469,GO:0032991,GO:0044424,GO:0044425,GO:0044459,GO:0044464,GO:0045259,GO:0045260,GO:0071944,GO:0098796,GO:0098797	ko:K02111	ko00190,ko00195,ko01100,map00190,map00195,map01100
ABW29594.1	AM1_4620	-1.04963	0.0100974	cytochrome c oxidase subunit I	C	-	ko:K02274	ko00190,ko01100,map00190,map01100
ABW29370.1	AM1_4391	-0.273613	0.0101417	ABC transporter transmembrane region	V	-	ko:K18889	ko02010,map02010
ABW33256.1	AM1_G0076	-0.713631	0.0101417	hypothetical protein	-	-	-	-
ABW25331.1	AM1_0245	0.362234	0.0102732	phage integrase family protein	L	-	-	-
ABW31591.1	AM1_A0082	-1.14447	0.0102732	conserved domain protein	-	-	-	-
ABW31549.1	AM1_A0040	-0.639899	0.010284	TPR domain protein putative	-	-	-	-
ABW25926.1	AM1_0884	-0.335852	0.0102906	conserved hypothetical protein	Q	-	-	-
ABW25160.1	AM1_0072	-0.436384	0.010315	hypothetical protein	-	-	-	-
ABW32788.1	AM1_E0018	-1.14047	0.010315	hypothetical protein	-	-	-	-
ABW28932.1	AM1_3947	-0.897132	0.0105128	6-phosphofructoki-se 1	F	-	ko:K21071	ko00010,ko00030,ko00051,ko00052,ko00680,ko01100,ko01110,ko01120,ko01130,map00010,map00030,map00051,map00052,map00680,map01100,map01110,map01120,map01130
ABW28866.1	AM1_3881	-0.614864	0.0105213	conserved hypothetical protein	-	-	-	-
ABW33039.1	AM1_F0146	-1.01042	0.010548	conserved hypothetical protein	-	-	-	-
ABW29920.1	AM1_4949	-0.469837	0.0105919	hypothetical protein	-	-	-	-
ABW27960.1	AM1_2964	-0.376193	0.0106056	hypothetical protein	E	-	-	-
ABW27810.1	AM1_2810	-0.99245	0.0106154	hypothetical protein	-	-	-	-
ABW27505.1	AM1_2497	0.778247	0.0107302	proton-translocating -D(P)H-quinone oxidoreductase chain M	C	-	ko:K05575	ko00190,ko01100,map00190,map01100
ABW29307.1	AM1_4328	1.19212	0.0107725	tic22-like family protein putative	S	-	-	-
ABW33106.1	AM1_F0078	0.882938	0.0107877	hypothetical protein	-	-	-	-
ABW27572.1	AM1_2564	-0.834121	0.0109648	peroxidase family protein putative	P	-	-	-
ABW31658.1	AM1_A0151	0.514783	0.010994	conserved hypothetical protein	-	-	-	-
ABW27094.1	AM1_2079	0.328253	0.0110192	oligopeptide transport system permease protein AppC putative	P	-	ko:K02034,ko:K15582	ko01501,ko02010,ko02024,map01501,map02010,map02024
ABW28148.1	AM1_3152	0.560362	0.0110262	oxidoreductase putative	DTZ	-	ko:K03932	-
ABW32327.1	AM1_C0017	-0.387709	0.0110598	two-component transcriptio-l regulator LuxR family	K	-	-	-
ABW32292.1	AM1_C0365	-0.428956	0.011119	response regulator receiver CheY-like protein	T	GO:0003674,GO:0005488,GO:0005515,GO:0005575,GO:0005622,GO:0005623,GO:0005737,GO:0042802,GO:0044424,GO:0044464	ko:K01768,ko:K02488,ko:K17763	ko00230,ko02020,ko02025,ko04112,ko04113,ko04213,map00230,map02020,map02025,map04112,map04113,map04213
ABW31829.1	AM1_B0103	0.438676	0.0111285	GCN5-related N-acetyltransferase	K	-	-	-
ABW28896.1	AM1_3911	-0.97219	0.0112133	hypothetical protein	M	-	-	-
ABW27428.1	AM1_2420	-0.742675	0.0112216	conserved hypothetical protein	-	-	-	-
ABW25365.1	AM1_0279	-0.832698	0.0112392	peroxidase family putative	C	-	ko:K19511	-
ABW26374.1	AM1_1340	0.411388	0.0112891	hypothetical protein	-	-	-	-
ABW27740.1	AM1_2740	0.343929	0.0113116	conserved hypothetical protein	DJ	-	ko:K06218	-
ABW25093.1	AM1_0004	0.38274	0.01133	hypothetical protein	T	-	-	-
ABW27394.1	AM1_2385	-1.10158	0.01133	ribonucleotide reductase alpha subunit putative	F	-	ko:K00525,ko:K00526	ko00230,ko00240,ko01100,map00230,map00240,map01100
ABW30018.1	AM1_5052	-0.459185	0.0113317	two component transcriptio-l regulator LuxR family	K	-	-	-
ABW27375.1	AM1_2365	-0.805582	0.0113484	dTDP-glucose 4-6-dehydratase putative	M	-	ko:K01710,ko:K08678	ko00520,ko00521,ko00523,ko00525,ko01055,ko01100,ko01130,map00520,map00521,map00523,map00525,map01055,map01100,map01130
ABW27393.1	AM1_2383	-1.33889	0.0113484	ribonucleoside-diphosphate reductase adenosylcobalamin-dependent	F	-	ko:K00525	ko00230,ko00240,ko01100,map00230,map00240,map01100
ABW27065.1	AM1_2050	0.436583	0.011411	conserved hypothetical protein	-	-	-	-
ABW25230.1	AM1_0144	-0.426257	0.0114411	conserved hypothetical protein	S	-	-	-
ABW26240.1	AM1_1204	-0.526299	0.0114411	hypothetical protein	T	-	-	-
ABW29700.1	AM1_4728	-1.25982	0.0114411	pentapeptide repeat protein	T	-	-	-
ABW27151.1	AM1_2135	-0.432341	0.0114527	malate dehydroge-se	C	-	ko:K00024	ko00020,ko00270,ko00620,ko00630,ko00680,ko00710,ko00720,ko01100,ko01110,ko01120,ko01130,ko01200,map00020,map00270,map00620,map00630,map00680,map00710,map00720,map01100,map01110,map01120,map01130,map01200
ABW28755.1	AM1_3768	-0.676377	0.0114883	glyoxalase/bleomycin resistance protein/dioxyge-se	E	-	-	-
ABW29048.1	AM1_4067	-1.07218	0.0115476	conserved hypothetical protein	L	-	-	-
ABW27690.1	AM1_2688	-0.913515	0.0117184	ferredoxin 2Fe-2S type	C	-	ko:K02639	ko00195,map00195
ABW33064.1	AM1_F0120	0.330484	0.0117214	cytochrome P450 family protein	Q	-	-	-
ABW29232.1	AM1_4253	0.422845	0.0118004	hypothetical protein	-	-	-	-
ABW27041.1	AM1_2026	-1.67674	0.011868	photosystem II CP47 protein PsbB	P	GO:0005575,GO:0005622,GO:0005623,GO:0005737,GO:0005886,GO:0009521,GO:0009523,GO:0009579,GO:0016020,GO:0030075,GO:0030096,GO:0032991,GO:0034357,GO:0043226,GO:0043228,GO:0043229,GO:0043232,GO:0044422,GO:0044424,GO:0044425,GO:0044436,GO:0044444,GO:0044459,GO:0044464,GO:0071944,GO:0098796,GO:0098797	ko:K02704	ko00195,ko01100,map00195,map01100
ABW30621.1	AM1_5674	-0.681238	0.0118745	pentapeptide repeat protein	S	-	-	-
ABW28420.1	AM1_3426	-0.50748	0.0118752	hypothetical protein	-	-	-	-
ABW31273.1	AM1_6343	-0.784698	0.0118752	hypothetical protein	NU	-	-	-
ABW32903.1	AM1_E0134	-0.439048	0.0119461	conserved hypothetical protein	-	-	-	-
ABW31070.1	AM1_6138	0.41302	0.0119929	efflux transporter RND family MFP subunit	M	-	-	-
ABW28091.1	AM1_3095	-0.603758	0.0120807	chromosomal replication initiator protein D-A	L	GO:0003674,GO:0003676,GO:0003677,GO:0003688,GO:0003690,GO:0005488,GO:0005575,GO:0005622,GO:0005623,GO:0005737,GO:0005886,GO:0006139,GO:0006259,GO:0006260,GO:0006261,GO:0006270,GO:0006725,GO:0006807,GO:0008150,GO:0008152,GO:0009058,GO:0009059,GO:0009987,GO:0016020,GO:0034641,GO:0034645,GO:0043170,GO:0043565,GO:0044237,GO:0044238,GO:0044249,GO:0044260,GO:0044424,GO:0044464,GO:0046483,GO:0071704,GO:…	ko:K02313	ko02020,ko04112,map02020,map04112
ABW26894.1	AM1_1874	-0.723968	0.0122917	peptidase C56 PfpI	S	-	ko:K05520	-
ABW25906.1	AM1_0862	-0.404858	0.012341	urea/ branched-chain amino acid ABC transporter permease protein putative	E	-	ko:K11961	ko02010,map02010
ABW31459.1	AM1_A0341	0.861711	0.0123898	hypothetical protein	-	-	-	-
ABW28320.1	AM1_3326	0.365997	0.0124432	cobalamin biosynthesis protein CbiB	H	-	ko:K02227	ko00860,ko01100,map00860,map01100
ABW26220.1	AM1_1183	-1.28145	0.0124511	hypothetical protein	-	-	-	-
ABW29973.1	AM1_5005	-1.23847	0.0124728	conserved domain protein	S	-	-	-
ABW25714.1	AM1_0666	0.422457	0.0125465	binding-protein-dependent inner membrane transport system putative	P	-	ko:K05846	ko02010,map02010
ABW32158.1	AM1_C0224	-0.406693	0.0125833	conserved hypothetical protein	L	-	-	-
ABW28483.1	AM1_3493	0.291807	0.0125858	conserved hypothetical protein	L	-	-	-
ABW30870.1	AM1_5931	-1.12076	0.0126776	hypothetical protein	-	-	-	-
ABW28599.1	AM1_3609	-0.545116	0.0127367	NDP-sugar dehydratase or epimerase/-D binding domain 4 putative	M	-	ko:K01784	ko00052,ko00520,ko01100,map00052,map00520,map01100
ABW25848.1	AM1_0805	-0.462364	0.012751	conserved hypothetical protein	D	-	ko:K03589	ko04112,map04112
ABW25758.1	AM1_0712	0.468116	0.0127665	hypothetical protein	V	-	ko:K07052	-
ABW26503.1	AM1_1475	-0.970527	0.0127665	hypothetical periplasmic protein ABC-type nitrate/sulfo-te/bicarbo-te transport system	P	-	ko:K02051,ko:K05977	-
ABW26921.1	AM1_1903	0.547975	0.0128164	conserved hypothetical protein	-	-	-	-
ABW32388.1	AM1_C0078	-0.863654	0.0128164	transposase putative	L	-	-	-
ABW26836.1	AM1_1815	0.402882	0.0128302	conserved hypothetical protein	C	-	-	-
ABW31984.1	AM1_B0265	0.320169	0.0128302	conserved hypothetical protein	T	-	-	-
ABW33142.1	AM1_F0040	0.440416	0.0128302	hypothetical protein	-	-	-	-
ABW31828.1	AM1_B0102	0.372955	0.0128324	glyoxalase family protein putative	E	-	ko:K06996	-
ABW25637.1	AM1_0587	0.666814	0.0128525	surface antigen variable number	M	-	ko:K07277	-
ABW30095.1	AM1_5132	-0.369381	0.0128878	hypothetical protein	-	-	-	-
ABW29041.1	AM1_4060	-0.813171	0.0129719	conserved hypothetical protein	-	-	-	-
ABW29143.1	AM1_4162	0.333241	0.0130681	hypothetical protein	S	-	-	-
ABW28270.1	AM1_3276	0.311637	0.0131514	hypothetical protein	-	-	-	-
ABW28292.1	AM1_3298	0.479449	0.0131514	hypothetical protein	-	-	-	-
ABW32007.1	AM1_B0288	0.452053	0.0133728	hypothetical protein	-	-	-	-
ABW32516.1	AM1_D0019	0.469937	0.0133759	conserved hypothetical protein	-	-	-	-
ABW30585.1	AM1_5635	0.398333	0.0133843	GTP cyclohydrolase I	H	GO:0000166,GO:0001882,GO:0001883,GO:0003674,GO:0003824,GO:0003933,GO:0003934,GO:0005488,GO:0005525,GO:0005575,GO:0005622,GO:0005623,GO:0005737,GO:0006066,GO:0006725,GO:0006729,GO:0006732,GO:0006807,GO:0008150,GO:0008152,GO:0008270,GO:0009058,GO:0009108,GO:0009987,GO:0016787,GO:0016810,GO:0016814,GO:0017076,GO:0017144,GO:0018130,GO:0019001,GO:0019238,GO:0019438,GO:0019751,GO:0032549,GO:0032550,GO:…	ko:K01495	ko00790,ko01100,map00790,map01100
ABW32729.1	AM1_D0236	-0.684628	0.0133843	hypothetical protein	C	-	-	-
ABW29336.1	AM1_4357	-0.349092	0.0134261	phosphoribosylglyci-mide formyltransferase	F	-	ko:K11175	ko00230,ko00670,ko01100,ko01110,ko01130,map00230,map00670,map01100,map01110,map01130
ABW25319.1	AM1_0233	-0.312468	0.0134325	hypothetical protein	-	-	-	-
ABW29362.1	AM1_4383	0.746101	0.013446	hypothetical protein	U	-	-	-
ABW25716.1	AM1_0668	0.329175	0.0134953	peptidase M50 family	S	-	-	-
ABW32257.1	AM1_C0330	-0.411506	0.0135618	conserved hypothetical protein	L	-	-	-
ABW28245.1	AM1_3249	-0.458518	0.0136049	-DPH-dependent FMN reductase putative	S	-	-	-
ABW29117.1	AM1_4136	-0.355411	0.0136508	glycosyl transferase group 1 family protein	M	-	-	-
ABW32248.1	AM1_C0320	-0.919657	0.0136918	conserved hypothetical protein	E	-	ko:K06996	-
ABW28628.1	AM1_3638	-0.396802	0.013759	conserved membrane protein	S	-	-	-
ABW28368.1	AM1_3374	0.333265	0.0140295	tetracenomycin polyketide synthesis O-methyltransferase TcmP putative	Q	-	-	-
ABW32749.1	AM1_D0258	-0.372811	0.0141048	pyruvate-flavodoxin oxidoreductase	C	-	ko:K03737	ko00010,ko00020,ko00620,ko00650,ko00720,ko01100,ko01120,ko01130,ko01200,map00010,map00020,map00620,map00650,map00720,map01100,map01120,map01130,map01200
ABW28419.1	AM1_3425	-1.0291	0.0141927	hypothetical protein	T	-	-	-
ABW26635.1	AM1_1611	0.340812	0.0141929	hypothetical protein	S	-	ko:K09807	-
ABW25324.1	AM1_0238	0.310283	0.0141954	hypothetical protein	-	-	-	-
ABW25952.1	AM1_0910	-0.637781	0.0142155	CheW domain protein	NT	-	ko:K02659	ko02020,ko02025,map02020,map02025
ABW30110.1	AM1_5148	0.969358	0.0142155	peptidase S1 and S6 chymotrypsin/Hap putative	O	-	-	-
ABW25991.1	AM1_0949	-0.817268	0.0142215	glyceraldehyde-3-phosphate dehydroge-se type I	G	GO:0000166,GO:0003674,GO:0003824,GO:0004365,GO:0005488,GO:0008150,GO:0008152,GO:0016491,GO:0016620,GO:0016903,GO:0036094,GO:0043891,GO:0048037,GO:0050662,GO:0051287,GO:0055114,GO:0097159,GO:1901265,GO:1901363	ko:K00134	ko00010,ko00710,ko01100,ko01110,ko01120,ko01130,ko01200,ko01230,ko04066,ko05010,map00010,map00710,map01100,map01110,map01120,map01130,map01200,map01230,map04066,map05010
ABW30681.1	AM1_5736	-0.679719	0.0142215	hypothetical protein	-	-	-	-
ABW32430.1	AM1_C0123	-0.305852	0.0142215	conserved hypothetical protein	L	-	-	-
ABW27188.1	AM1_2174	-1.06018	0.0143395	conserved hypothetical protein	-	-	-	-
ABW26003.1	AM1_0961	-0.595746	0.0143537	hypothetical protein	K	-	-	-
ABW26852.1	AM1_1832	-0.39383	0.0144222	D-alanyl-D-alanine carboxypeptidase	M	-	ko:K07259	ko00550,map00550
ABW28671.1	AM1_3681	0.487478	0.0144264	glutathione-disulfide reductase	C	-	ko:K00383	ko00480,ko04918,map00480,map04918
ABW29599.1	AM1_4625	-0.738958	0.0145448	ABC-2 type transporter	V	-	ko:K01992	-
ABW30354.1	AM1_5398	-0.454169	0.0146282	conserved hypothetical protein	O	-	ko:K00799	ko00480,ko00980,ko00982,ko00983,ko01524,ko05200,ko05204,ko05225,ko05418,map00480,map00980,map00982,map00983,map01524,map05200,map05204,map05225,map05418
ABW25493.1	AM1_0437	0.495405	0.0146524	Acetyl-CoA synthetase putative	CJ	-	ko:K09181	-
ABW30126.1	AM1_5164	-0.299302	0.0146734	adenylosucci-te lyase	F	GO:0003674,GO:0003824,GO:0004018,GO:0006139,GO:0006163,GO:0006164,GO:0006167,GO:0006725,GO:0006753,GO:0006793,GO:0006796,GO:0006807,GO:0008150,GO:0008152,GO:0009058,GO:0009117,GO:0009123,GO:0009124,GO:0009126,GO:0009127,GO:0009150,GO:0009152,GO:0009156,GO:0009161,GO:0009165,GO:0009167,GO:0009168,GO:0009259,GO:0009260,GO:0009987,GO:0016829,GO:0016840,GO:0016842,GO:0017144,GO:0018130,GO:0019438,GO:…	ko:K01756	ko00230,ko00250,ko01100,ko01110,ko01130,map00230,map00250,map01100,map01110,map01130
ABW27183.1	AM1_2169	-0.960179	0.0146751	conserved hypothetical protein	H	-	-	-
ABW30039.1	AM1_5074	-0.813368	0.0146751	conserved hypothetical protein	S	-	ko:K07071	-
ABW28213.1	AM1_3217	0.593025	0.0148357	CsgG family protein putative	M	-	-	-
ABW28232.1	AM1_3236	0.886618	0.0148675	PGR5 protein involved in cyclic electron flow	-	-	-	-
ABW31862.1	AM1_B0137	0.293725	0.0148675	transcriptio-l regulator TetR family	K	-	ko:K16137	-
ABW33224.1	AM1_G0044	-0.651289	0.0148957	hypothetical protein	-	-	-	-
ABW31079.1	AM1_6147	0.355237	0.0148974	-DP oxidoreductase coenzyme f420-dependent	S	-	ko:K06988	-
ABW31605.1	AM1_A0096	-0.763877	0.0150001	R--binding protein	S	-	-	-
ABW28406.1	AM1_3412	1.34966	0.0150169	hypothetical protein	-	-	-	-
ABW30755.1	AM1_5811	0.39691	0.0153233	ferredoxin 2Fe-2S type putative	C	-	ko:K04755	-
ABW28530.1	AM1_3540	-0.360752	0.0153979	vancomycin B-type resistance protein VanW putative	V	-	ko:K18346	ko01502,ko02020,map01502,map02020
ABW29975.1	AM1_5007	0.701909	0.0154947	hypothetical protein	-	-	-	-
ABW26658.1	AM1_1637	-0.755845	0.0155059	photosystem I protein PsaK	S	-	ko:K02698	ko00195,ko01100,map00195,map01100
ABW28605.1	AM1_3615	0.363977	0.0156917	conserved hypothetical protein	G	-	-	-
ABW30568.1	AM1_5618	-0.79955	0.0156917	conserved hypothetical protein	S	-	-	-
ABW26951.1	AM1_1934	-0.697968	0.0158099	EAL domain protein	T	-	-	-
ABW31577.1	AM1_A0068	0.521633	0.0158099	hypothetical protein	-	-	-	-
ABW33087.1	AM1_F0097	0.493479	0.0158099	xenobiotic reductase B	C	-	ko:K10680	ko00633,ko01120,map00633,map01120
ABW26526.1	AM1_1500	-0.405888	0.0159554	two-component sensor histidine ki-se putative	T	-	-	-
ABW27261.1	AM1_2248	0.549837	0.0159587	OsmC family protein	O	-	ko:K07397,ko:K19000	-
ABW29190.1	AM1_4210	0.330737	0.0160221	von Willebrand factor type A domain protein	S	-	ko:K07114	-
ABW30434.1	AM1_5480	-0.759197	0.0160485	serine/threonine protein ki-se	KLT	-	-	-
ABW33019.1	AM1_F0166	0.279004	0.0160485	hypothetical protein	-	-	-	-
ABW29971.1	AM1_5003	-0.354463	0.0160748	ribonuclease BN	S	-	ko:K07058	-
ABW25929.1	AM1_0887	-0.47639	0.0161389	hypothetical protein	-	-	-	-
ABW30895.1	AM1_5959	-0.558155	0.016301	aspartoacylase	E	-	ko:K01437	ko00250,ko00340,ko01100,map00250,map00340,map01100
ABW28847.1	AM1_3862	0.511192	0.0163151	integrase catalytic region	L	-	ko:K07497	-
ABW27765.1	AM1_2765	-0.678672	0.0163677	conserved hypothetical protein	-	-	-	-
ABW27135.1	AM1_2120	-1.5838	0.0163694	photosystem II protein PsbX	-	-	-	-
ABW27342.1	AM1_2332	0.479348	0.0163943	methyltransferase putative	Q	-	-	-
ABW25796.1	AM1_0752	-1.01815	0.0166075	hypothetical protein	-	-	-	-
ABW31027.1	AM1_6095	0.278959	0.0166615	conserved hypothetical protein	Q	-	-	-
ABW32255.1	AM1_C0328	-0.351689	0.0166615	R--directed D- polymerase	L	-	-	-
ABW30142.1	AM1_5180	0.866943	0.0168068	serine/threonine protein ki-se putative	KLT	-	ko:K08884	-
ABW33099.1	AM1_F0085	0.299262	0.0168223	methionyl-tR- synthetase	J	-	-	-
ABW27356.1	AM1_2345	-0.501627	0.0169135	conserved hypothetical protein	S	-	-	-
ABW29946.1	AM1_4978	-1.00825	0.0169189	rieske 2Fe-2S protein putative	P	-	-	-
ABW30980.1	AM1_6048	-0.661162	0.0169223	sucrose synthase	M	-	ko:K00695	ko00500,ko01100,map00500,map01100
ABW28172.1	AM1_3176	-1.38687	0.016944	hypothetical protein	-	-	-	-
ABW32678.1	AM1_D0183	-0.559578	0.017006	Ni-Fe hydroge-se small subunit	C	-	ko:K18007	-
ABW33215.1	AM1_G0035	0.376111	0.0170873	hypothetical protein	-	-	-	-
ABW27493.1	AM1_2485	-0.498457	0.0170929	hypothetical protein	IQ	-	-	-
ABW27465.1	AM1_2457	-1.79544	0.0171246	photosystem I core protein PsaA	C	GO:0005575,GO:0005623,GO:0005886,GO:0016020,GO:0044464,GO:0071944	ko:K02689	ko00195,ko01100,map00195,map01100
ABW29326.1	AM1_4347	-1.324	0.0171296	-D(P) transhydroge-se alpha subunit	C	-	ko:K00324	ko00760,ko01100,map00760,map01100
ABW26754.1	AM1_1733	-0.435939	0.0172639	biotin synthase	H	-	ko:K01012	ko00780,ko01100,map00780,map01100
ABW27667.1	AM1_2660	0.293758	0.0172798	aminotransferase class V	E	-	ko:K04487	ko00730,ko01100,ko04122,map00730,map01100,map04122
ABW31028.1	AM1_6096	0.318797	0.0172953	transcriptio-l regulator TetR family	K	-	-	-
ABW25362.1	AM1_0276	-1.12323	0.0173495	conserved hypothetical protein	-	-	-	-
ABW27678.1	AM1_2673	0.401576	0.0173495	transcriptio-l regulator TetR family putative	K	-	ko:K19736	-
ABW27420.1	AM1_2412	-0.639593	0.0175565	conserved hypothetical protein	S	-	-	-
ABW29128.1	AM1_4147	0.278394	0.0175984	transcription-repair coupling factor	L	-	ko:K03723	ko03420,map03420
ABW28887.1	AM1_3902	0.241569	0.0177095	conserved hypothetical protein	M	-	-	-
ABW27037.1	AM1_2022	-0.407013	0.0177679	glycogen synthase	G	GO:0003674,GO:0003824,GO:0016740,GO:0016757	ko:K00703	ko00500,ko01100,ko01110,ko02026,map00500,map01100,map01110,map02026
ABW31200.1	AM1_6268	0.340094	0.0177913	hypothetical protein	L	-	-	-
ABW26382.1	AM1_1350	0.323954	0.0178567	UDP-3-O-[3-hydroxymyristoyl] glucosamine N-acyltransferase	M	-	ko:K02536	ko00540,ko01100,map00540,map01100
ABW25498.1	AM1_0442	0.60826	0.0179283	aldehyde-alcohol dehydroge-se	C	-	ko:K04072	ko00010,ko00071,ko00350,ko00620,ko00625,ko00626,ko00650,ko01100,ko01110,ko01120,ko01130,ko01220,map00010,map00071,map00350,map00620,map00625,map00626,map00650,map01100,map01110,map01120,map01130,map01220
ABW29298.1	AM1_4319	-0.622663	0.0179283	serine/threonine ki-se	KLT	-	ko:K00870	-
ABW32764.1	AM1_D0273	0.54328	0.0180005	R--binding protein	S	-	-	-
ABW33291.1	AM1_G0111	-0.336036	0.0180305	serine/threonine protein ki-se	KLT	-	ko:K08884	-
ABW30020.1	AM1_5054	-0.408305	0.0180717	TPR domain protein putative	-	-	-	-
ABW31302.1	AM1_6372	1.00394	0.0180717	proton-translocating -D(P)H-quinone oxidoreductase chain M	C	-	ko:K05575	ko00190,ko01100,map00190,map01100
ABW32793.1	AM1_E0023	-0.54465	0.0180717	hypothetical protein	-	-	-	-
ABW32482.1	AM1_C0181	-0.397506	0.0181493	hypothetical protein	L	-	-	-
ABW31301.1	AM1_6371	1.13551	0.0181522	carbon dioxide hydration protein	C	-	-	-
ABW32237.1	AM1_C0309	-0.366643	0.018171	hypothetical protein	-	-	-	-
ABW32483.1	AM1_C0182	-0.561391	0.018209	hypothetical protein	L	-	ko:K07494	-
ABW31494.1	AM1_A0376	-0.410106	0.018265	hypothetical protein	-	-	-	-
ABW27466.1	AM1_2458	-1.78438	0.0183492	photosystem I core protein PsaB	C	-	ko:K02690	ko00195,ko01100,map00195,map01100
ABW31885.1	AM1_B0162	0.612826	0.0183492	hypothetical protein	-	-	-	-
ABW25849.1	AM1_0804	0.369192	0.0184845	hypothetical protein	-	-	-	-
ABW32432.1	AM1_C0125	-0.297878	0.0184948	transposase IS4 family putative	L	-	ko:K07492	-
ABW26731.1	AM1_1710	-0.662862	0.0185136	peptidase M50 family	S	-	-	-
ABW26484.1	AM1_1456	-0.713296	0.018609	conserved hypothetical protein	T	-	-	-
ABW27694.1	AM1_2692	-0.382386	0.018609	conserved hypothetical protein	K	-	-	-
ABW29062.1	AM1_4081	0.370389	0.018869	hypothetical protein	C	-	-	-
ABW26123.1	AM1_1084	-1.57831	0.0188783	photosystem II CP43 protein PsbC	P	GO:0005575,GO:0005622,GO:0005623,GO:0005737,GO:0005886,GO:0009521,GO:0009523,GO:0009579,GO:0016020,GO:0030075,GO:0030096,GO:0032991,GO:0034357,GO:0043226,GO:0043228,GO:0043229,GO:0043232,GO:0044422,GO:0044424,GO:0044425,GO:0044436,GO:0044444,GO:0044459,GO:0044464,GO:0071944,GO:0098796,GO:0098797	ko:K02705	ko00195,ko01100,map00195,map01100
ABW31644.1	AM1_A0135	0.336242	0.0190442	tyrosine recombi-se XerC putative	L	-	ko:K03733	-
ABW32378.1	AM1_C0068	-0.454237	0.0193234	conserved hypothetical protein	L	-	-	-
ABW28471.1	AM1_3481	-0.563898	0.019326	response regulator receiver domain protein	KT	-	-	-
ABW32445.1	AM1_C0138	-0.469391	0.0194325	hypothetical protein	-	-	-	-
ABW26048.1	AM1_1006	-0.523539	0.0195711	gamma-glutamyl phosphate reductase	E	GO:0003674,GO:0003824,GO:0004350,GO:0008150,GO:0008152,GO:0016491,GO:0016620,GO:0016903,GO:0055114	ko:K00147	ko00330,ko00332,ko01100,ko01110,ko01130,ko01230,map00330,map00332,map01100,map01110,map01130,map01230
ABW26810.1	AM1_1789	0.343973	0.0195894	apolipoprotein N-acyltransferase	M	-	ko:K03820	-
ABW30888.1	AM1_5949	-0.326073	0.0196143	conserved hypothetical protein	CO	-	-	-
ABW32664.1	AM1_D0169	-0.672497	0.0196143	conserved hypothetical protein	S	-	-	-
ABW32016.1	AM1_B0297	0.298818	0.0196522	hypothetical protein	-	-	-	-
ABW26940.1	AM1_1922	-0.354832	0.0198572	N-acyl-L-amino acid amidohydrolase	S	-	ko:K01436	-
ABW32537.1	AM1_D0040	0.346304	0.0198635	hypothetical protein	-	-	-	-
ABW25963.1	AM1_0921	-0.453413	0.0199693	hypothetical protein	-	-	-	-
ABW30165.1	AM1_5203	0.710291	0.019994	conserved hypothetical protein	O	-	-	-
ABW27508.1	AM1_2500	-0.391933	0.0201251	hypothetical protein	-	-	-	-
ABW32360.1	AM1_C0050	-0.389743	0.0202781	methylated D--protein cysteine methyltransferase	KL	-	ko:K10778	-
ABW27519.1	AM1_2511	-0.836422	0.0203089	hypothetical protein	Q	-	-	-
ABW25789.1	AM1_0745	-1.44744	0.0204323	hypothetical protein	-	-	-	-
ABW28801.1	AM1_3814	-0.652874	0.0204323	redoxin domain protein putative AhpC/TSA family	O	-	-	-
ABW33141.1	AM1_F0041	0.453781	0.0204323	conserved hypothetical protein	-	-	-	-
ABW29164.1	AM1_4184	-0.452115	0.0204323	hypothetical protein	-	-	-	-
ABW25791.1	AM1_0747	0.40733	0.0204546	Tryptophan/tyrosine permease transporter putative	E	-	ko:K03834	-
ABW27487.1	AM1_2479	-0.625201	0.0204546	efflux transporter RND family MFP subunit putative	M	-	ko:K07799	ko02020,map02020
ABW29327.1	AM1_4348	-1.18519	0.0205243	-D(P) transhydroge-se beta subunit	C	-	ko:K00325	ko00760,ko01100,map00760,map01100
ABW30666.1	AM1_5719	0.424839	0.0205855	sulfotransferase	S	-	-	-
ABW27287.1	AM1_2276	0.701507	0.0205954	hypothetical protein	-	-	-	-
ABW33156.1	AM1_F0026	0.433906	0.0206366	hypothetical protein	-	-	-	-
ABW32328.1	AM1_C0018	-0.325786	0.0206443	efflux transporter RND family MFP subunit	M	-	ko:K02005	-
ABW31258.1	AM1_6328	0.384798	0.0207086	trypsin-like serine protease	O	-	ko:K04771	ko01503,ko02020,map01503,map02020
ABW31782.1	AM1_B0056	0.397433	0.0207086	ABC transporter permease protein putative	-	-	-	-
ABW28263.1	AM1_3267	-0.926099	0.0209213	haemaggluti-tion activity domain protein	U	-	-	-
ABW32856.1	AM1_E0087	-0.401426	0.0209213	PIN domain protein	S	-	ko:K07062	-
ABW29579.1	AM1_4605	0.373812	0.0209366	hypothetical protein	-	-	-	-
ABW30107.1	AM1_5145	-0.322712	0.0209366	two-component sensor histidine ki-se putative	T	-	-	-
ABW31225.1	AM1_6295	-0.425419	0.0209895	conserved hypothetical protein	Q	-	-	-
ABW30971.1	AM1_6039	0.425325	0.0210355	conserved hypothetical protein	CP	-	-	-
ABW26017.1	AM1_0974	0.378619	0.0211051	ABC transporter ATP-binding protein	V	-	ko:K02003	-
ABW27323.1	AM1_2313	-1.04786	0.0211577	conserved hypothetical protein	S	-	-	-
ABW30922.1	AM1_5990	0.341913	0.0212558	branched chain amino acid ABC transporter permease protein	E	-	ko:K11961	ko02010,map02010
ABW30887.1	AM1_5948	-0.544149	0.0213531	plasmid mainte-nce system antidote protein	K	-	ko:K21498	-
ABW27613.1	AM1_2606	0.339572	0.0213557	methyltransferase putative	J	-	-	-
ABW28184.1	AM1_3188	-0.409203	0.0213557	hypothetical protein	-	-	-	-
ABW25959.1	AM1_0917	-0.681413	0.0215234	ammonium transporter	P	-	ko:K03320	-
ABW30830.1	AM1_5891	-0.373344	0.021592	PAS domain S-box	T	-	-	-
ABW25613.1	AM1_0562	0.287785	0.0216618	peptidase M23B	M	-	-	-
ABW29572.1	AM1_4598	0.252203	0.0218677	hypothetical protein	GT	-	ko:K01007	ko00620,ko00680,ko00720,ko01100,ko01120,ko01200,map00620,map00680,map00720,map01100,map01120,map01200
ABW25895.1	AM1_0850	-0.392796	0.0219306	heme oxyge-se	C	GO:0003674,GO:0003824,GO:0004392,GO:0005488,GO:0005575,GO:0006725,GO:0006778,GO:0006787,GO:0006788,GO:0006807,GO:0006950,GO:0006979,GO:0008150,GO:0008152,GO:0009056,GO:0009987,GO:0016020,GO:0016491,GO:0016705,GO:0019439,GO:0020037,GO:0033013,GO:0033015,GO:0034641,GO:0042167,GO:0042168,GO:0042440,GO:0042592,GO:0044237,GO:0044248,GO:0044270,GO:0046149,GO:0046483,GO:0046700,GO:0046906,GO:0048037,GO:…	ko:K21480	ko00860,ko01100,ko01110,map00860,map01100,map01110
ABW31288.1	AM1_6358	-0.365389	0.0219306	two-component hybrid sensor and regulator putative	T	-	ko:K03320	-
ABW25850.1	AM1_0806	-0.981562	0.0220032	cell division protein FtsZ	D	GO:0000166,GO:0000910,GO:0001882,GO:0001883,GO:0003674,GO:0003824,GO:0003924,GO:0005488,GO:0005515,GO:0005525,GO:0005575,GO:0005622,GO:0005623,GO:0005737,GO:0007049,GO:0008150,GO:0009987,GO:0016043,GO:0016462,GO:0016787,GO:0016817,GO:0016818,GO:0017076,GO:0017111,GO:0019001,GO:0022402,GO:0022607,GO:0032153,GO:0032506,GO:0032549,GO:0032550,GO:0032553,GO:0032555,GO:0032561,GO:0034622,GO:0035639,GO:…	ko:K03531	ko04112,map04112
ABW27170.1	AM1_2156	-0.383667	0.0220429	phosphohistidine phosphatase SixA	T	-	ko:K08296	-
ABW33000.1	AM1_F0185	0.318468	0.0220429	hypothetical protein	-	-	-	-
ABW30935.1	AM1_6003	0.413424	0.0221679	accessory chlorophyll binding protein IsiA	S	GO:0005575,GO:0005622,GO:0005623,GO:0005737,GO:0005886,GO:0006873,GO:0006875,GO:0006879,GO:0006950,GO:0007154,GO:0008150,GO:0009267,GO:0009521,GO:0009522,GO:0009579,GO:0009605,GO:0009987,GO:0009991,GO:0010106,GO:0016020,GO:0019725,GO:0030003,GO:0030075,GO:0030094,GO:0031667,GO:0031668,GO:0031669,GO:0032991,GO:0033554,GO:0034357,GO:0042592,GO:0042594,GO:0043226,GO:0043228,GO:0043229,GO:0043232,GO:…	-	-
ABW28234.1	AM1_3238	-0.470501	0.0222204	conserved hypothetical protein	-	-	-	-
ABW25575.1	AM1_0523	0.489871	0.022313	amidinotransferase putative	E	-	ko:K00613	ko00260,ko00330,ko01100,map00260,map00330,map01100
ABW27722.1	AM1_2722	0.419872	0.0223158	hypothetical protein	-	-	ko:K05807	-
ABW28165.1	AM1_3169	-0.847198	0.0224203	Nucleotidyl transferase	H	GO:0000166,GO:0001882,GO:0001884,GO:0002134,GO:0003674,GO:0003824,GO:0003983,GO:0005488,GO:0006011,GO:0006139,GO:0006725,GO:0006793,GO:0006807,GO:0008150,GO:0008152,GO:0009225,GO:0009987,GO:0016740,GO:0016772,GO:0016779,GO:0019103,GO:0032549,GO:0032551,GO:0032553,GO:0032557,GO:0034641,GO:0036094,GO:0043167,GO:0043168,GO:0044237,GO:0044238,GO:0044281,GO:0046483,GO:0051748,GO:0055086,GO:0070569,GO:…	ko:K00966,ko:K16881	ko00051,ko00520,ko01100,ko01110,ko01130,map00051,map00520,map01100,map01110,map01130
ABW30128.1	AM1_5166	0.306539	0.0224659	nitrate ABC transporter ATP-binding protein	P	-	ko:K15578	ko00910,ko02010,map00910,map02010
ABW26324.1	AM1_1288	0.885608	0.0224913	hypothetical protein	L	-	ko:K17680	-
ABW25655.1	AM1_0605	0.324502	0.0225208	hypothetical protein	-	-	-	-
ABW27803.1	AM1_2803	-0.632565	0.0225208	transposase IS4 family putative	L	-	-	-
ABW27573.1	AM1_2565	-0.543075	0.0225238	hypothetical protein	-	-	-	-
ABW28976.1	AM1_3992	-0.287886	0.0225824	ATP phosphoribosyltransferase	F	GO:0000105,GO:0003674,GO:0003824,GO:0003879,GO:0006082,GO:0006520,GO:0006547,GO:0006725,GO:0006807,GO:0008150,GO:0008152,GO:0008652,GO:0009058,GO:0009987,GO:0016053,GO:0016740,GO:0016757,GO:0016763,GO:0018130,GO:0019438,GO:0019752,GO:0034641,GO:0043436,GO:0044237,GO:0044238,GO:0044249,GO:0044281,GO:0044283,GO:0046394,GO:0046483,GO:0052803,GO:0071704,GO:1901360,GO:1901362,GO:1901564,GO:1901566,GO:…	ko:K00765	ko00340,ko01100,ko01110,ko01230,map00340,map01100,map01110,map01230
ABW29308.1	AM1_4329	0.43073	0.0226592	protoporphyrinogen IX oxidase	J	GO:0003674,GO:0003824,GO:0005575,GO:0005622,GO:0005623,GO:0005737,GO:0005829,GO:0008150,GO:0008152,GO:0008168,GO:0008757,GO:0016740,GO:0016741,GO:0032259,GO:0044424,GO:0044444,GO:0044464	ko:K02493	-
ABW29843.1	AM1_4872	0.263666	0.0227232	D- topoisomerase I	L	-	ko:K03168	-
ABW31365.1	AM1_A0245	0.444646	0.0228414	holo-acyl-carrier-protein synthase	I	-	ko:K00997	ko00770,map00770
ABW29063.1	AM1_4082	0.429298	0.0228656	hypothetical protein	-	-	-	-
ABW28897.1	AM1_3912	-0.849161	0.0228986	serine/threonine protein ki-se	KLT	-	-	-
ABW27581.1	AM1_2573	0.359478	0.0229039	DevA like ABC transporter ATPase component	V	-	ko:K02003	-
ABW30573.1	AM1_5623	-0.515181	0.0229475	PAS sensor diguanylate cyclase putative	T	-	-	-
ABW32168.1	AM1_C0235	-0.379011	0.0229475	hypothetical protein	-	-	-	-
ABW33055.1	AM1_F0129	-1.03323	0.0229792	conserved hypothetical protein	K	-	-	-
ABW29794.1	AM1_4823	0.303768	0.0230713	cyclic peptide ABC transporter ATP-binding protein	V	-	ko:K06160	ko02010,map02010
ABW31601.1	AM1_A0092	0.26627	0.0233884	protein RecA	L	GO:0005575,GO:0005622,GO:0005623,GO:0005737,GO:0005829,GO:0006139,GO:0006259,GO:0006310,GO:0006725,GO:0006807,GO:0008150,GO:0008152,GO:0009987,GO:0034641,GO:0043170,GO:0044237,GO:0044238,GO:0044260,GO:0044424,GO:0044444,GO:0044464,GO:0046483,GO:0071704,GO:0090304,GO:1901360	ko:K03553	ko03440,map03440
ABW32994.1	AM1_F0138	-1.1564	0.0237439	hypothetical protein	-	-	-	-
ABW30575.1	AM1_5625	0.307559	0.0238422	prepilin-type N- cleavage/methylation domain protein	U	-	ko:K02459,ko:K02672,ko:K02680	ko03070,ko05111,map03070,map05111
ABW27197.1	AM1_2184	0.700533	0.0238475	hypothetical protein	-	-	-	-
ABW33431.1	AM1_H0081	0.410701	0.0238475	hypothetical protein	-	-	-	-
ABW25933.1	AM1_0891	0.796512	0.0241784	ATP synthase F0 A subunit	C	GO:0003674,GO:0003824,GO:0005215,GO:0005575,GO:0005622,GO:0005623,GO:0005886,GO:0005887,GO:0006139,GO:0006163,GO:0006164,GO:0006725,GO:0006753,GO:0006754,GO:0006793,GO:0006796,GO:0006807,GO:0006810,GO:0006811,GO:0006812,GO:0008150,GO:0008152,GO:0008324,GO:0009058,GO:0009117,GO:0009123,GO:0009124,GO:0009126,GO:0009127,GO:0009141,GO:0009142,GO:0009144,GO:0009145,GO:0009150,GO:0009152,GO:0009156,GO:…	ko:K02108	ko00190,ko00195,ko01100,map00190,map00195,map01100
ABW26801.1	AM1_1780	0.428549	0.0242369	conserved hypothetical protein	-	-	-	-
ABW29619.1	AM1_4645	-0.878406	0.0245516	septum site-determining protein MinD	D	GO:0000910,GO:0007049,GO:0008150,GO:0009987,GO:0022402,GO:0032506,GO:0036214,GO:0051179,GO:0051301,GO:0061640	ko:K03609	-
ABW32035.1	AM1_B0316	0.305806	0.0245858	pentapeptide repeat protein	S	-	-	-
ABW29385.1	AM1_4406	0.444497	0.02463	globin domain protein	C	-	-	-
ABW26326.1	AM1_1290	0.393231	0.0247994	peptidase S24 family	K	-	-	-
ABW28695.1	AM1_3706	-0.710503	0.0249161	hypothetical protein	-	-	-	-
ABW28792.1	AM1_3805	0.424705	0.0249161	conserved hypothetical protein	S	-	-	-
ABW32026.1	AM1_B0307	0.239274	0.0250079	WD-repeat protein	A	-	-	-
ABW26811.1	AM1_1790	0.673048	0.0251339	conserved hypothetical protein	S	-	-	-
ABW30450.1	AM1_5495	-0.548064	0.0254209	conserved hypothetical protein	S	-	-	-
ABW30152.1	AM1_5190	-0.727816	0.0254671	sugar ABC transporter permease protein putative	P	-	ko:K17245	ko02010,map02010
ABW31506.1	AM1_A0388	-0.678396	0.0254671	hypothetical protein	-	-	-	-
ABW27087.1	AM1_2072	-1.17141	0.0254723	hypothetical protein	-	-	-	-
ABW28133.1	AM1_3137	0.342531	0.0254848	hypothetical protein	-	-	-	-
ABW28929.1	AM1_3944	-0.577706	0.0254938	porphobilinogen deami-se	H	GO:0003674,GO:0003824,GO:0004418,GO:0005575,GO:0005622,GO:0005623,GO:0005737,GO:0006725,GO:0006778,GO:0006779,GO:0006783,GO:0006807,GO:0008150,GO:0008152,GO:0009058,GO:0009987,GO:0016740,GO:0016765,GO:0018130,GO:0019438,GO:0033013,GO:0033014,GO:0034641,GO:0042168,GO:0042440,GO:0044237,GO:0044249,GO:0044271,GO:0044424,GO:0044464,GO:0046148,GO:0046483,GO:0051186,GO:0051188,GO:0071704,GO:1901360,GO:…	ko:K01749	ko00860,ko01100,ko01110,ko01120,map00860,map01100,map01110,map01120
ABW32584.1	AM1_D0089	-0.377498	0.0254938	R- polymerase sigma-70 factor putative	K	-	ko:K03086,ko:K03087	ko02026,ko05111,map02026,map05111
ABW31177.1	AM1_6245	0.401191	0.0254976	hypothetical protein	-	-	-	-
ABW31072.1	AM1_6140	0.58648	0.0255872	hypothetical protein	-	-	-	-
ABW26556.1	AM1_1531	-0.782768	0.0255952	glycine cleavage system H protein	E	-	ko:K02437	ko00260,ko00630,ko01100,ko01110,ko01130,ko01200,map00260,map00630,map01100,map01110,map01130,map01200
ABW29804.1	AM1_4833	0.319353	0.0257224	glycosyl transferase group 1 family protein	M	-	-	-
ABW31642.1	AM1_A0133	0.574852	0.0258254	addiction module antitoxin putative	D	-	-	-
ABW32254.1	AM1_C0327	-0.463912	0.0259837	transposase putative	L	-	-	-
ABW28282.1	AM1_3288	0.605188	0.026019	glyoxalase/bleomycin resistance protein/dioxyge-se	E	GO:0003674,GO:0003824,GO:0004364,GO:0008150,GO:0016740,GO:0016765,GO:0042221,GO:0046677,GO:0050896	ko:K11210,ko:K21253,ko:K21264,ko:K21265	-
ABW30581.1	AM1_5631	0.503949	0.026019	arsenite-activated ATPase ArsA	P	-	ko:K01551	-
ABW30603.1	AM1_5656	1.04776	0.026019	hypothetical protein	-	-	-	-
ABW33186.1	AM1_G0006	-0.595848	0.026019	hypothetical protein	-	-	-	-
ABW32559.1	AM1_D0064	0.543384	0.0261298	hypothetical protein	-	-	-	-
ABW32636.1	AM1_D0141	-0.355225	0.0261298	dihydroorotate oxidase putative	F	-	ko:K00226	ko00240,ko01100,map00240,map01100
ABW33170.1	AM1_F0012	0.305904	0.0261957	SCP-like Type I secretion target protein	Q	-	-	-
ABW32242.1	AM1_C0314	-0.407825	0.0262034	hypothetical protein	-	-	-	-
ABW25860.1	AM1_0816	-0.682564	0.0263174	hypothetical protein	-	-	-	-
ABW28228.1	AM1_3232	0.641024	0.0263735	CAB/ELIP/HLIP superfamily protein putative	H	-	-	-
ABW29737.1	AM1_4766	-0.723218	0.026378	hypothetical protein	-	-	-	-
ABW33071.1	AM1_F0113	0.345591	0.0263977	two-component transcriptio-l regulator	K	-	-	-
ABW28918.1	AM1_3932	-0.58023	0.0264149	acetyl-CoA carboxylase biotin carboxyl carrier protein	I	-	ko:K02160	ko00061,ko00620,ko00640,ko00720,ko01100,ko01110,ko01120,ko01130,ko01200,ko01212,map00061,map00620,map00640,map00720,map01100,map01110,map01120,map01130,map01200,map01212
ABW33287.1	AM1_G0107	-0.3562	0.026538	hypothetical protein	-	-	-	-
ABW26819.1	AM1_1798	-0.982674	0.026625	conserved hypothetical protein	S	-	ko:K09747	-
ABW31534.1	AM1_A0025	-0.418871	0.0266266	hypothetical protein	-	-	-	-
ABW32155.1	AM1_C0221	-0.41441	0.0267487	hypothetical protein	L	-	-	-
ABW29763.1	AM1_4791	0.239707	0.0268701	WGR domain protein putative	S	-	-	-
ABW32404.1	AM1_C0096	-0.500837	0.0268701	phycocyanin alpha subunit	C	-	ko:K02284	ko00196,ko01100,map00196,map01100
ABW28779.1	AM1_3792	-0.430231	0.0269945	conserved hypothetical protein	KLT	-	-	-
ABW28459.1	AM1_3467	-0.424774	0.0270308	methyltransferase putative	Q	-	-	-
ABW29930.1	AM1_4959	0.5133	0.0270308	hypothetical protein	-	-	-	-
ABW25565.1	AM1_0513	-0.641946	0.0270397	Mov34/MPN/PAD-1 family protein	S	-	-	-
ABW30751.1	AM1_5807	0.411569	0.0270457	Fe-S cluster-binding protein possible ferredoxin	C	-	ko:K04755	-
ABW26019.1	AM1_0977	0.429496	0.02733	DevC protein	V	-	ko:K02004	-
ABW28436.1	AM1_3442	0.874331	0.0274398	conserved hypothetical protein	S	-	-	-
ABW33043.1	AM1_F0142	-0.945219	0.0277387	hypothetical protein	-	-	-	-
ABW26360.1	AM1_1326	0.302182	0.0281128	-DP oxidoreductase coenzyme F420-dependent protein	S	-	ko:K06988	-
ABW28662.1	AM1_3672	0.31669	0.0281632	3'(2')5'-bisphosphate nucleotidase	P	-	ko:K01082	ko00920,ko01100,ko01120,ko01130,map00920,map01100,map01120,map01130
ABW28288.1	AM1_3294	0.374316	0.0282064	hypothetical protein	-	-	-	-
ABW31537.1	AM1_A0028	-0.292587	0.0282674	hypothetical protein	-	-	-	-
ABW32897.1	AM1_E0128	-0.34963	0.0282674	conserved hypothetical protein	S	-	-	-
ABW29182.1	AM1_4202	0.600821	0.0283496	hypothetical protein	KLT	-	-	-
ABW25997.1	AM1_0954	-0.411271	0.0283522	hypothetical protein	-	-	-	-
ABW25626.1	AM1_0576	0.428482	0.0284323	major facilitator family protein	EGP	-	-	-
ABW30770.1	AM1_5829	-0.469742	0.0286375	hypothetical protein	D	GO:0000150,GO:0003674,GO:0003676,GO:0003677,GO:0003824,GO:0005488,GO:0005575,GO:0005622,GO:0005623,GO:0005737,GO:0006139,GO:0006259,GO:0006276,GO:0006310,GO:0006725,GO:0006807,GO:0008150,GO:0008152,GO:0008907,GO:0009009,GO:0009037,GO:0009987,GO:0015074,GO:0032991,GO:0034641,GO:0042150,GO:0043170,GO:0044237,GO:0044238,GO:0044260,GO:0044424,GO:0044464,GO:0046483,GO:0048476,GO:0071139,GO:0071704,GO:…	ko:K03733	-
ABW26683.1	AM1_1662	0.568314	0.0287854	ferredoxin-dependent glutamate synthase	E	GO:0003674,GO:0003824,GO:0005575,GO:0005622,GO:0005623,GO:0005737,GO:0006082,GO:0006520,GO:0006536,GO:0006537,GO:0006541,GO:0006807,GO:0008150,GO:0008152,GO:0008652,GO:0009058,GO:0009064,GO:0009084,GO:0009987,GO:0015930,GO:0016053,GO:0016491,GO:0016638,GO:0019676,GO:0019740,GO:0019752,GO:0043436,GO:0043648,GO:0043650,GO:0044237,GO:0044238,GO:0044249,GO:0044281,GO:0044283,GO:0044424,GO:0044464,GO:…	ko:K00284	ko00630,ko00910,ko01120,map00630,map00910,map01120
ABW29765.1	AM1_4794	0.389411	0.0287854	response regulator	T	-	-	-
ABW25171.1	AM1_0083	-0.291757	0.0288765	rhomboid family protein	S	-	-	-
ABW27438.1	AM1_2430	0.257661	0.0288872	tocopherol cyclase putative	S	-	ko:K09834	ko00130,ko01100,ko01110,map00130,map01100,map01110
ABW32499.1	AM1_D0002	0.413051	0.0290548	hypothetical protein	-	-	-	-
ABW30799.1	AM1_5858	0.246818	0.0293184	diguanylate cyclase (GGDEF) domain protein	T	-	-	-
ABW30840.1	AM1_5901	0.451951	0.0293667	conserved hypothetical protein	-	-	-	-
ABW25218.1	AM1_0132_ndhC	-0.891977	0.0294666	proton-translocating -D(P)H-quinone oxidoreductase chain A putative	C	GO:0003674,GO:0003824,GO:0003954,GO:0005575,GO:0008137,GO:0008150,GO:0008152,GO:0016020,GO:0016491,GO:0016651,GO:0016655,GO:0030964,GO:0032991,GO:0044425,GO:0050136,GO:0055114,GO:0098796,GO:1902494	ko:K05574	ko00190,ko01100,map00190,map01100
ABW28238.1	AM1_3243	0.508875	0.0294685	hypothetical protein	-	-	-	-
ABW25880.1	AM1_0836	0.290817	0.0297452	polyprenyl synthetase	H	-	ko:K13789	ko00900,ko01100,ko01110,ko01130,map00900,map01100,map01110,map01130
ABW33345.1	AM1_G0165	-0.531631	0.0298548	hypothetical protein	-	-	-	-
ABW30270.1	AM1_5312	-0.38277	0.0298609	conserved hypothetical protein	S	-	-	-
ABW32010.1	AM1_B0291	0.321366	0.0298609	hypothetical protein	-	-	-	-
ABW27784.1	AM1_2784	-0.434484	0.0304226	succi-te dehydroge-se/fumarate reductase flavoprotein subunit	C	-	ko:K00239	ko00020,ko00190,ko00650,ko00720,ko01100,ko01110,ko01120,ko01130,ko01200,ko05134,map00020,map00190,map00650,map00720,map01100,map01110,map01120,map01130,map01200,map05134
ABW28727.1	AM1_3737	0.324253	0.0304832	conserved domain protein	D	-	-	-
ABW27518.1	AM1_2510	-0.831285	0.030567	haemaggluti-tion activity domain protein	U	-	-	-
ABW25649.1	AM1_0599	0.520092	0.0307302	peptidase M16 family	S	-	ko:K07263	-
ABW30151.1	AM1_5189	-1.08317	0.0307416	cell shape determining protein MreB/Mrl family	D	-	ko:K03569	-
ABW27965.1	AM1_2969	0.424453	0.0307452	ABC transporter permease protein putative	S	-	ko:K01992	-
ABW31314.1	AM1_6384	0.333211	0.0307452	conserved hypothetical protein	S	-	-	-
ABW26111.1	AM1_1072	-0.279699	0.030751	conserved hypothetical protein	S	-	-	-
ABW31980.1	AM1_B0261	0.431271	0.0308208	hypothetical protein	-	-	-	-
ABW28096.1	AM1_3101	-0.249393	0.0309045	two component transcriptio-l regulator LuxR family	K	-	-	-
ABW27612.1	AM1_2605	0.312278	0.0309297	hypothetical protein	S	-	-	-
ABW26610.1	AM1_1586	0.328803	0.0311055	hypothetical protein	-	-	-	-
ABW32091.1	AM1_B0373	0.400251	0.0312774	hypothetical protein	-	-	-	-
ABW30288.1	AM1_5330	-0.278308	0.0313342	branched-chain amino acid aminotransferase	E	-	ko:K00826	ko00270,ko00280,ko00290,ko00770,ko01100,ko01110,ko01130,ko01210,ko01230,map00270,map00280,map00290,map00770,map01100,map01110,map01130,map01210,map01230
ABW32835.1	AM1_E0065	-0.518116	0.03135	conserved hypothetical protein	S	-	-	-
ABW31435.1	AM1_A0317	0.327433	0.0313612	hypothetical protein	-	-	-	-
ABW29163.1	AM1_4183	0.370623	0.0316135	mgtC family protein	S	-	ko:K07507	-
ABW30358.1	AM1_5402	0.382255	0.0317929	glycerophosphoryl diester phosphodiesterase	C	-	ko:K01126	ko00564,map00564
ABW28116.1	AM1_3120	-0.485056	0.0319878	type IV pili twitching motility protein PilT	NU	-	ko:K02669	-
ABW26713.1	AM1_1692	0.746246	0.0320939	radical SAM domain/ B12 binding domain protein	C	-	-	-
ABW29023.1	AM1_4041	-1.11351	0.0320939	conserved hypothetical protein	S	-	ko:K14331	-
ABW32251.1	AM1_C0323	-0.661832	0.0320952	hypothetical protein	-	-	-	-
ABW30720.1	AM1_5775	0.292599	0.032211	conserved hypothetical protein	M	-	-	-
ABW28498.1	AM1_3508	-0.417278	0.0323459	conserved hypothetical protein	E	-	-	-
ABW32084.1	AM1_B0366	-0.525576	0.0324145	hypothetical protein	-	-	-	-
ABW30240.1	AM1_5279	-0.453578	0.0324433	transposase IS4 family putative	L	-	-	-
ABW32399.1	AM1_C0091	-0.445929	0.0324433	hypothetical protein	-	-	-	-
ABW28765.1	AM1_3778	-0.416911	0.0325308	conserved hypothetical protein	S	-	-	-
ABW29947.1	AM1_4979	-0.398591	0.0327525	response regulator receiver modulated diguanylate cyclase protein putative	T	-	-	-
ABW29964.1	AM1_4996	-0.615279	0.0328686	PAS/PAC domain protein	T	-	ko:K07315	-
ABW32100.1	AM1_B0382	0.402279	0.0328686	hypothetical protein	KL	-	-	-
ABW25907.1	AM1_0863	-0.33148	0.0329533	urea/ branched-chain amino acid ABC transporter permease protein putative	E	-	ko:K11960	ko02010,map02010
ABW29615.1	AM1_4640	0.359903	0.0329533	glycoside hydrolase family 57 putative	G	-	ko:K16149	ko00500,ko01100,ko01110,map00500,map01100,map01110
ABW25898.1	AM1_0854	-0.325806	0.0336782	soluble hydroge-se 42 kDa subunit	E	-	ko:K00436	-
ABW25180.1	AM1_0092	-0.558672	0.0338749	hypothetical protein	-	-	-	-
ABW33285.1	AM1_G0105	-0.655543	0.0338749	hypothetical protein	-	-	-	-
ABW26428.1	AM1_1397	-0.67083	0.0341179	type IV pilus assembly protein PilO putative	NU	-	ko:K02664	-
ABW32082.1	AM1_B0364	0.457487	0.0342362	nuclease S-se-like protein	L	-	-	-
ABW32240.1	AM1_C0312	-0.394083	0.0342695	hypothetical protein	-	-	-	-
ABW29316.1	AM1_4337	0.252473	0.0342925	metallo-beta-lactamase superfamily protein	C	-	-	-
ABW25652.1	AM1_0602	-0.771032	0.0343878	glutamate racemase	M	GO:0000270,GO:0003674,GO:0003824,GO:0006022,GO:0006023,GO:0006024,GO:0006807,GO:0008150,GO:0008152,GO:0008881,GO:0009058,GO:0009059,GO:0009252,GO:0009273,GO:0009987,GO:0016853,GO:0016854,GO:0016855,GO:0030203,GO:0034645,GO:0036361,GO:0042546,GO:0043170,GO:0044036,GO:0044038,GO:0044085,GO:0044237,GO:0044249,GO:0044260,GO:0047661,GO:0070589,GO:0071554,GO:0071704,GO:0071840,GO:1901135,GO:1901137,GO:…	ko:K01776	ko00471,ko01100,map00471,map01100
ABW30289.1	AM1_5331	-0.56502	0.0344194	hypothetical protein	-	-	-	-
ABW30453.1	AM1_5498	-1.21093	0.0347065	conserved hypothetical domain protein	S	-	ko:K09777	-
ABW27177.1	AM1_2163	0.33815	0.0347746	excinuclease ABC A subunit	L	-	ko:K03701	ko03420,map03420
ABW25939.1	AM1_0897	0.892509	0.0347763	ATP synthase F1 gamma subunit	C	GO:0005575,GO:0005622,GO:0005623,GO:0005886,GO:0016020,GO:0016469,GO:0032991,GO:0044424,GO:0044425,GO:0044459,GO:0044464,GO:0045259,GO:0045260,GO:0071944,GO:0098796,GO:0098797	ko:K02115	ko00190,ko00195,ko01100,map00190,map00195,map01100
ABW25563.1	AM1_0511	-0.957225	0.0349223	Ni-containing superoxide dismutase putative	S	-	ko:K00518	-
ABW31666.1	AM1_A0159	0.260969	0.0349632	conserved hypothetical protein	O	-	-	-
ABW25126.1	AM1_0038	-0.475921	0.0349785	conserved hypothetical protein	S	-	-	-
ABW30560.1	AM1_5610	-1.11249	0.0349795	ATP-dependent Clp protease adaptor protein ClpS	S	-	ko:K06891	-
ABW29248.1	AM1_4269	0.273512	0.0350579	vancomycin B-type resistance protein VanW putative	V	-	ko:K18346	ko01502,ko02020,map01502,map02020
ABW33030.1	AM1_F0155	0.354297	0.0351447	conserved hypothetical protein	T	-	ko:K12132	-
ABW26865.1	AM1_1845	-0.446265	0.0351586	conserved hypothetical protein	M	-	ko:K05946,ko:K13657,ko:K13660	ko05111,map05111
ABW27828.1	AM1_2828	0.291687	0.0351586	conserved hypothetical membrane protein	EG	-	-	-
ABW30316.1	AM1_5360	-0.329808	0.0351586	protein serine/threonine phosphatase putative	T	-	ko:K01090	-
ABW31354.1	AM1_A0234	0.261375	0.0351698	diaminobutyrate--2-oxoglutarate aminotransferase putative	E	-	ko:K00836	ko00260,ko01100,ko01120,ko01210,ko01230,map00260,map01100,map01120,map01210,map01230
ABW32046.1	AM1_B0327	0.517411	0.0353917	hypothetical protein	-	-	-	-
ABW30303.1	AM1_5345	-0.277393	0.0355136	glutathione S-transferase N-termi-l domain protein	O	-	ko:K00799,ko:K11209	ko00480,ko00980,ko00982,ko00983,ko01524,ko05200,ko05204,ko05225,ko05418,map00480,map00980,map00982,map00983,map01524,map05200,map05204,map05225,map05418
ABW29717.1	AM1_4745	0.39396	0.0356703	hypothetical protein	-	-	-	-
ABW32232.1	AM1_C0304	0.341851	0.0358611	two component transcriptio-l regulator winged helix family	T	-	-	-
ABW25517.1	AM1_0461	-0.686761	0.035885	ankyrin repeat-containing protein	S	-	-	-
ABW32278.1	AM1_C0351	-0.269578	0.0360067	hypothetical protein	-	-	-	-
ABW25194.1	AM1_0106	-0.405226	0.0361098	hypothetical protein	U	-	-	-
ABW25123.1	AM1_0035	-0.70258	0.0361227	conserved hypothetical protein	S	-	-	-
ABW27614.1	AM1_2607	0.46506	0.0361942	hypothetical protein	-	-	-	-
ABW27917.1	AM1_2918	-0.968433	0.0362608	conserved hypothetical protein	-	-	-	-
ABW31316.1	AM1_6386	0.328543	0.0362608	response regulator	T	-	-	-
ABW25618.1	AM1_0568	-0.757124	0.0362621	R--binding region	S	-	-	-
ABW32105.1	AM1_B0387	-0.50924	0.0362621	hypothetical protein	-	-	-	-
ABW30588.1	AM1_5638	-0.253049	0.0362957	two-component hybrid sensor and regulator putative	T	-	-	-
ABW25574.1	AM1_0522	-0.879879	0.036393	diguanylate cyclase/phosphodiesterase putative	T	-	-	-
ABW25103.1	AM1_0014	-0.314833	0.0364161	uracil-xanthine permease	F	-	ko:K02824	-
ABW31471.1	AM1_A0353	-0.737618	0.0364161	D--binding protein HU	L	GO:0003674,GO:0003676,GO:0003677,GO:0005488,GO:0005575,GO:0005622,GO:0005623,GO:0005737,GO:0005829,GO:0008150,GO:0009889,GO:0010556,GO:0019219,GO:0019222,GO:0031323,GO:0031326,GO:0044424,GO:0044444,GO:0044464,GO:0050789,GO:0050794,GO:0051171,GO:0051252,GO:0060255,GO:0065007,GO:0080090,GO:0097159,GO:1901363,GO:1903506,GO:2001141	ko:K03530	-
ABW29850.1	AM1_4879	0.330016	0.0364647	hypothetical protein	G	-	-	-
ABW27305.1	AM1_2295	-1.33762	0.0365617	magnesium-protoporphyrin IX monomethyl ester aerobic oxidative cyclase	H	-	ko:K04035	ko00860,ko01100,ko01110,map00860,map01100,map01110
ABW32208.1	AM1_C0278	-0.322575	0.0365617	hypothetical protein	-	-	-	-
ABW28690.1	AM1_3700	-0.475086	0.0366674	conserved hypothetical protein	L	-	ko:K07494	-
ABW33269.1	AM1_G0089	-0.71522	0.0366674	conserved domain protein	-	-	-	-
ABW32592.1	AM1_D0097	0.561964	0.0368355	hypothetical protein	-	-	-	-
ABW32365.1	AM1_C0055	-0.317839	0.0369218	transcriptio-l regulator LysR family	K	-	-	-
ABW28004.1	AM1_3008	1.02256	0.0369686	hypothetical protein	-	-	-	-
ABW25766.1	AM1_0720	0.564609	0.0370204	AMP-dependent synthetase and ligase putative	IQ	-	-	-
ABW26631.1	AM1_1607	0.472204	0.0370204	conserved hypothetical protein	K	-	ko:K03923	-
ABW29292.1	AM1_4314	0.351655	0.037051	diguanylate cyclase	T	-	-	-
ABW29330.1	AM1_4351	0.386843	0.037051	aminoglycoside N(6')-acetyltransferase (AAC(6')) putative	K	-	ko:K18815	-
ABW27004.1	AM1_1987	-0.671101	0.0370889	conserved hypothetical protein	O	-	-	-
ABW29457.1	AM1_4481	-0.346237	0.0370889	hypothetical protein	-	-	-	-
ABW29898.1	AM1_4927	0.335619	0.0370889	hypothetical protein	-	-	-	-
ABW30884.1	AM1_5945	0.65513	0.0370889	hypothetical protein	S	-	-	-
ABW31697.1	AM1_A0192	0.262837	0.0370889	transposase putative	S	-	-	-
ABW32898.1	AM1_E0129	-0.560902	0.0370889	conserved hypothetical protein	S	GO:0006139,GO:0006259,GO:0006281,GO:0006302,GO:0006725,GO:0006807,GO:0006950,GO:0006974,GO:0008150,GO:0008152,GO:0009987,GO:0033554,GO:0034641,GO:0043170,GO:0044237,GO:0044238,GO:0044260,GO:0046483,GO:0050896,GO:0051716,GO:0071704,GO:0090304,GO:1901360	ko:K09946	-
ABW32836.1	AM1_E0066	0.439352	0.0371156	hypothetical protein	-	-	-	-
ABW26015.1	AM1_0973	0.426298	0.0372084	hypothetical protein	-	-	-	-
ABW27725.1	AM1_2725	0.227612	0.0372203	conserved hypothetical protein	T	-	-	-
ABW27869.1	AM1_2870	-0.315423	0.0373116	acetyltransferase G-T family	E	-	ko:K00619	ko00220,ko01100,ko01110,ko01130,ko01210,ko01230,map00220,map01100,map01110,map01130,map01210,map01230
ABW31905.1	AM1_B0185	-0.561262	0.0374195	hypothetical protein	T	-	-	-
ABW32799.1	AM1_E0029	-0.497658	0.0374195	conserved hypothetical protein	K	-	-	-
ABW27964.1	AM1_2968	0.438573	0.0375476	conserved hypothetical protein	N	-	-	-
ABW27998.1	AM1_3002	-1.27518	0.0375891	thiamine biosynthesis protein ThiC	H	GO:0005575,GO:0005622,GO:0005623,GO:0005737,GO:0005829,GO:0006725,GO:0006766,GO:0006767,GO:0006772,GO:0006790,GO:0006807,GO:0008150,GO:0008152,GO:0009058,GO:0009110,GO:0009228,GO:0009987,GO:0017144,GO:0018130,GO:0019438,GO:0034641,GO:0042364,GO:0042723,GO:0042724,GO:0044237,GO:0044249,GO:0044271,GO:0044272,GO:0044281,GO:0044283,GO:0044424,GO:0044444,GO:0044464,GO:0046483,GO:0071704,GO:0072527,GO:…	ko:K03147	ko00730,ko01100,map00730,map01100
ABW31342.1	AM1_6423	-0.959624	0.0376288	cytochrome b6/f complex subunit VII	-	-	-	-
ABW26842.1	AM1_1821	-0.824229	0.0376635	membrane fusion protein putative	M	-	ko:K02005	-
ABW28307.1	AM1_3313	0.266328	0.0378305	conserved hypothetical protein	S	-	-	-
ABW29342.1	AM1_4363	-0.599617	0.0378305	anti-sigma factor antagonist	T	-	-	-
ABW29403.1	AM1_4426	-0.691785	0.0378305	photosystem II protein Psb27	M	GO:0005575,GO:0005622,GO:0005623,GO:0005737,GO:0005886,GO:0006091,GO:0006807,GO:0008150,GO:0008152,GO:0009521,GO:0009523,GO:0009579,GO:0009765,GO:0009987,GO:0010206,GO:0010207,GO:0015979,GO:0016020,GO:0016043,GO:0019538,GO:0019684,GO:0022607,GO:0030075,GO:0030091,GO:0030096,GO:0032991,GO:0034357,GO:0034622,GO:0043170,GO:0043226,GO:0043228,GO:0043229,GO:0043232,GO:0043933,GO:0044085,GO:0044237,GO:…	ko:K08902	ko00195,ko01100,map00195,map01100
ABW29372.1	AM1_4393	0.536685	0.0378455	conserved hypothetical protein	S	-	-	-
ABW28178.1	AM1_3182	-0.412304	0.0379827	Type I secretion system ABC transporter ATPase protein	V	-	ko:K06147	-
ABW26726.1	AM1_1705	-0.784473	0.0380178	ribonuclease E	J	GO:0003674,GO:0003824,GO:0004518,GO:0004540,GO:0005575,GO:0005622,GO:0005623,GO:0005737,GO:0006139,GO:0006364,GO:0006396,GO:0006725,GO:0006807,GO:0008150,GO:0008152,GO:0009987,GO:0010467,GO:0016070,GO:0016072,GO:0016787,GO:0016788,GO:0022613,GO:0034470,GO:0034641,GO:0034660,GO:0042254,GO:0043170,GO:0044085,GO:0044237,GO:0044238,GO:0044424,GO:0044464,GO:0046483,GO:0071704,GO:0071840,GO:0090304,GO:…	ko:K08300	ko03018,map03018
ABW30662.1	AM1_5715	0.245127	0.0380178	glycosyl transferase group 1 family protein	M	-	ko:K16703	-
ABW28732.1	AM1_3742	0.663357	0.0380248	response regulator	KT	-	ko:K02658	ko02020,ko02025,map02020,map02025
ABW31898.1	AM1_B0176	0.409155	0.0380248	hypothetical protein	-	-	-	-
ABW32321.1	AM1_C0011	-0.386936	0.0380555	hypothetical protein	-	-	-	-
ABW26083.1	AM1_1043	0.456896	0.0382119	transcriptio-l regulator AbrB family	K	-	-	-
ABW27350.1	AM1_2340	1.05023	0.0384764	R- polymerase sigma-70 factor	K	-	ko:K03087	ko02026,ko05111,map02026,map05111
ABW31135.1	AM1_6203	0.736984	0.0385473	hypothetical protein	-	-	-	-
ABW25334.1	AM1_0248	-0.365351	0.0386595	conserved domain protein	M	-	-	-
ABW28441.1	AM1_3447	-0.866213	0.0386947	aspartate-semialdehyde dehydroge-se	E	-	ko:K00133	ko00260,ko00261,ko00270,ko00300,ko01100,ko01110,ko01120,ko01130,ko01210,ko01230,map00260,map00261,map00270,map00300,map01100,map01110,map01120,map01130,map01210,map01230
ABW30520.1	AM1_5566	-0.337936	0.0386947	hypothetical protein	-	-	-	-
ABW25131.1	AM1_0043_nblB	-0.505867	0.03875	PBS lyase HEAT repeat NblB-like protein	C	-	-	-
ABW26506.1	AM1_1478	-0.27972	0.03875	sugar ABC transporter ATP-binding protein	P	-	ko:K10111,ko:K10112	ko02010,map02010
ABW27176.1	AM1_2162	0.315036	0.03875	rhomboid family protein	S	-	-	-
ABW32317.1	AM1_C0007	-0.744819	0.03875	hypothetical protein	-	-	-	-
ABW29431.1	AM1_4454	-0.417073	0.0387662	hypothetical protein	-	-	-	-
ABW32083.1	AM1_B0365	0.436284	0.0388269	conserved hypothetical protein	T	-	-	-
ABW31503.1	AM1_A0385	-0.354574	0.0389184	hypothetical protein	-	-	-	-
ABW32033.1	AM1_B0314	0.413631	0.0389951	SOS mutagenesis protein UmuD putative	KT	-	ko:K03503	-
ABW25800.1	AM1_0756	0.636331	0.0391816	hypothetical protein	T	-	-	-
ABW29234.1	AM1_4255	0.354521	0.0395652	conserved hypothetical protein	L	-	-	-
ABW30033.1	AM1_5067	-0.44294	0.0396313	two-component transcriptio-l regulator LuxR family	K	-	ko:K02479	-
ABW28647.1	AM1_3657	-0.568832	0.0396463	2-phosphosulfolactate phosphatase putative	H	GO:0003674,GO:0003824,GO:0016829,GO:0016830,GO:0016831,GO:0050545	ko:K05979	ko00680,ko01120,map00680,map01120
ABW32931.1	AM1_E0162	-0.401343	0.0398197	conserved hypothetical protein	K	-	-	-
ABW26309.1	AM1_1272	0.583887	0.0399272	reti-l pigment epithelial membrane protein putative	Q	-	-	-
ABW27870.1	AM1_2871	-1.12233	0.0401197	hypothetical protein	-	-	-	-
ABW32534.1	AM1_D0037	0.381725	0.0402849	hypothetical protein	-	-	-	-
ABW32284.1	AM1_C0357	-0.288301	0.0402883	hypothetical protein	S	-	-	-
ABW32286.1	AM1_C0359	-0.365196	0.0403172	conserved hypothetical protein	S	-	-	-
ABW30867.1	AM1_5928	0.511276	0.0403645	conserved hypothetical protein	S	-	-	-
ABW27496.1	AM1_2488	-0.408312	0.0404882	fructosamine ki-se putative	G	GO:0003674,GO:0003824,GO:0006793,GO:0006796,GO:0008150,GO:0008152,GO:0009987,GO:0016301,GO:0016310,GO:0016740,GO:0016772,GO:0044237	-	-
ABW26405.1	AM1_1374	0.219921	0.0407196	dihydrouridine synthase (Dus)	J	-	ko:K05540	-
ABW26848.1	AM1_1828	-0.372123	0.04074	sulfate transporter sulfate permease family protein	P	-	ko:K03321	-
ABW28344.1	AM1_3350	0.331426	0.0407591	iron ABC transporter permease protein	P	-	ko:K02015	ko02010,map02010
ABW29476.1	AM1_4499	-0.846686	0.0407591	D- gyrase B subunit	L	-	ko:K02470	-
ABW32859.1	AM1_E0090	-0.355488	0.0408813	hypothetical protein	-	-	-	-
ABW30380.1	AM1_5424	0.292314	0.0410295	methyltransferase UbiE/COQ5 family	Q	-	-	-
ABW28396.1	AM1_3402	0.249275	0.0412575	iron(III) dicitrate ABC transporter periplasmic iron(III) dicitrate-binding protein	P	-	ko:K02016	ko02010,map02010
ABW26851.1	AM1_1831	-0.714189	0.0413354	copper-translocating P-type ATPase	P	GO:0005575,GO:0005623,GO:0005886,GO:0016020,GO:0044464,GO:0071944	ko:K01533	-
ABW26282.1	AM1_1245	-0.54388	0.0414519	threonine synthase	E	-	ko:K01733	ko00260,ko00750,ko01100,ko01110,ko01120,ko01230,map00260,map00750,map01100,map01110,map01120,map01230
ABW28404.1	AM1_3410	0.405554	0.0416407	biopolymer transport ExbD/TolR family protein	U	-	ko:K03559	-
ABW28056.1	AM1_3060	0.246633	0.0417091	conserved hypothetical protein	T	-	-	-
ABW32060.1	AM1_B0342	0.424547	0.0417921	conserved hypothetical protein	-	-	-	-
ABW31921.1	AM1_B0201	0.305064	0.0419855	hypothetical protein	-	-	-	-
ABW29382.1	AM1_4403	0.273867	0.0420918	cytochrome c-type biogenesis protein CcsA-like protein putative	O	-	-	-
ABW29938.1	AM1_4967	-0.469383	0.0422414	hypothetical protein	-	-	-	-
ABW26325.1	AM1_1289	0.319527	0.0422735	hypothetical protein	L	-	-	-
ABW29821.1	AM1_4850	0.313549	0.0422735	glycosyl transferase group 1 family protein	M	-	ko:K13668	-
ABW25798.1	AM1_0754	-1.45286	0.0423018	R- methyltransferase TrmH family	H	-	ko:K02533	-
ABW27824.1	AM1_2824	1.57631	0.0425187	hypothetical protein	NU	-	-	-
ABW29170.1	AM1_4190	0.403797	0.042566	hypothetical protein	-	-	-	-
ABW30102.1	AM1_5140	-0.591633	0.042566	transcriptio-l regulator Crp/Fnr family	K	-	ko:K10914	ko02020,ko02024,ko02025,ko02026,ko05111,map02020,map02024,map02025,map02026,map05111
ABW30244.1	AM1_5283	0.327543	0.042566	conserved hypothetical protein	L	-	-	-
ABW27711.1	AM1_2711	0.213098	0.0426017	Polysaccharide biosynthesis protein putative	S	-	-	-
ABW30127.1	AM1_5165	0.318203	0.0428087	cya-te hydratase	P	-	ko:K01725	ko00910,map00910
ABW33408.1	AM1_H0058	-0.245515	0.0428289	diguanylate cyclase (GGDEF domain)	T	-	ko:K13590	ko04112,map04112
ABW29424.1	AM1_4447	0.515575	0.0431015	ABC transporter ATP-binding protein	V	-	ko:K06147	-
ABW31285.1	AM1_6355	-1.03734	0.0431251	glutamate synthase [-DPH] small chain	C	-	ko:K00266	ko00250,ko00910,ko01100,ko01110,ko01120,ko01130,ko01230,map00250,map00910,map01100,map01110,map01120,map01130,map01230
ABW33187.1	AM1_G0007	-0.335927	0.0436165	hypothetical protein	U	-	ko:K21449	-
ABW32490.1	AM1_C0189	-0.635841	0.0438407	hypothetical protein	-	-	-	-
ABW26487.1	AM1_1459	-0.465274	0.0439991	conserved hypothetical protein	S	-	-	-
ABW29724.1	AM1_4752	0.314486	0.0440234	glutathione S-transferase putative	O	-	ko:K00799	ko00480,ko00980,ko00982,ko00983,ko01524,ko05200,ko05204,ko05225,ko05418,map00480,map00980,map00982,map00983,map01524,map05200,map05204,map05225,map05418
ABW30981.1	AM1_6049	-1.51331	0.0442188	conserved hypothetical protein	S	-	-	-
ABW27165.1	AM1_2151	-0.363982	0.0444982	D- polymerase I	L	GO:0003674,GO:0003824,GO:0003887,GO:0004518,GO:0004527,GO:0005575,GO:0005622,GO:0005623,GO:0005737,GO:0006139,GO:0006259,GO:0006260,GO:0006261,GO:0006281,GO:0006725,GO:0006807,GO:0006950,GO:0006974,GO:0008150,GO:0008152,GO:0008409,GO:0009058,GO:0009059,GO:0009987,GO:0016740,GO:0016772,GO:0016779,GO:0016787,GO:0016788,GO:0018130,GO:0019438,GO:0033554,GO:0034061,GO:0034641,GO:0034645,GO:0034654,GO:…	ko:K02335	ko00230,ko00240,ko01100,ko03030,ko03410,ko03420,ko03440,map00230,map00240,map01100,map03030,map03410,map03420,map03440
ABW29205.1	AM1_4225	0.215062	0.0446758	hypothetical protein	-	-	-	-
ABW29512.1	AM1_4536	0.317697	0.0451293	response regulator receiver CheY-like protein	T	-	-	-
ABW32239.1	AM1_C0311	-0.336056	0.0451536	hypothetical protein	-	-	-	-
ABW29492.1	AM1_4516	-0.285841	0.045303	hypothetical protein	-	-	-	-
ABW25965.1	AM1_0923	0.462503	0.0453332	hypothetical protein	-	-	-	-
ABW32075.1	AM1_B0357	0.42166	0.0456786	conserved hypothetical protein	L	-	ko:K04763	-
ABW31948.1	AM1_B0229	0.374365	0.0457372	hypothetical protein	-	-	-	-
ABW28163.1	AM1_3167	-0.524174	0.0458596	ferric uptake regulation protein	P	-	ko:K03711	-
ABW25932.1	AM1_0890	0.814811	0.0458762	ATP synthase protein I putative	S	-	ko:K02116	-
ABW26997.1	AM1_1980	0.759724	0.0458762	conserved hypothetical protein	S	-	-	-
ABW30231.1	AM1_5270	0.305981	0.0458762	hypothetical protein	S	-	-	-
ABW33179.1	AM1_F0003	0.342536	0.0459312	transposase putative	L	-	-	-
ABW31535.1	AM1_A0026	-0.385287	0.0462991	hypothetical protein	-	-	-	-
ABW33108.1	AM1_F0076	0.35151	0.046329	conserved hypothetical protein	P	-	-	-
ABW31168.1	AM1_6236	0.286845	0.0464526	hypothetical protein	-	-	-	-
ABW29233.1	AM1_4254	0.301582	0.0465871	conserved hypothetical protein	L	-	-	-
ABW31036.1	AM1_6104	0.271313	0.0467277	HAD superfamily hydrolase	S	-	ko:K07025	-
ABW31167.1	AM1_6235	0.531958	0.0467326	hypothetical protein	-	-	-	-
ABW27997.1	AM1_3001	-0.679631	0.0467862	conserved hypothetical protein	-	-	-	-
ABW28200.1	AM1_3204	0.555566	0.0467862	-+/H+ antiporter MnhB subunit-related protein putative	P	-	ko:K05566	-
ABW31196.1	AM1_6264	0.381495	0.0467862	exonuclease	L	-	-	-
ABW30392.1	AM1_5436	-0.561573	0.0468374	bacterioferritin comigratory protein	O	-	ko:K03564	-
ABW31574.1	AM1_A0065	0.48656	0.0469049	hypothetical protein	-	-	-	-
ABW29127.1	AM1_4146	-0.359776	0.0469295	conserved hypothetical protein	S	-	-	-
ABW27509.1	AM1_2502	-0.244585	0.0469614	ATPase associated with various cellular activities	S	-	-	-
ABW25473.1	AM1_0416	-0.276087	0.0470088	D-J-like protein	O	-	-	-
ABW32458.1	AM1_C0153	-0.405589	0.0473536	hypothetical protein	-	-	-	-
ABW32755.1	AM1_D0264	0.335735	0.0474606	conserved hypothetical protein	S	-	-	-
ABW27467.1	AM1_2459	-0.445277	0.0475017	hypothetical protein	-	-	-	-
ABW26155.1	AM1_1116	-0.208898	0.047553	excinuclease ABC C subunit	L	GO:0005575,GO:0005622,GO:0005623,GO:0006950,GO:0006974,GO:0008150,GO:0009380,GO:0009987,GO:0032991,GO:0033554,GO:0044424,GO:0044464,GO:0050896,GO:0051716,GO:1902494,GO:1905347,GO:1905348,GO:1990391	ko:K03703	ko03420,map03420
ABW27755.1	AM1_2755	0.368626	0.0476827	conserved hypothetical protein	KT	-	-	-
ABW27150.1	AM1_2136	0.479829	0.0477602	N-acetylmuramoyl-L-alanine amidase putative	M	-	ko:K01448	ko01503,map01503
ABW25234.1	AM1_0148	-0.263341	0.0479081	hypothetical protein	C	-	ko:K00627,ko:K01176,ko:K03646	ko00010,ko00020,ko00500,ko00620,ko01100,ko01110,ko01120,ko01130,ko01200,ko04973,map00010,map00020,map00500,map00620,map01100,map01110,map01120,map01130,map01200,map04973
ABW26210.1	AM1_1172	-0.307883	0.0479081	conserved hypothetical protein	O	-	ko:K06888	-
ABW26805.1	AM1_1784	1.69921	0.0479081	RbcX chaperonin protein	S	-	-	-
ABW32229.1	AM1_C0299	-0.3476	0.0479081	phage protein Gp37/Gp68	S	-	-	-
ABW29115.1	AM1_4134	0.317108	0.0479582	hypothetical protein	S	-	-	-
ABW27433.1	AM1_2425	0.520782	0.0480005	hypothetical protein	-	-	-	-
ABW29414.1	AM1_4437	0.272222	0.0480005	hypothetical protein	Q	-	-	-
ABW29851.1	AM1_4880	0.30312	0.0480005	hypothetical protein	-	-	-	-
ABW28859.1	AM1_3874	-0.658437	0.0480771	hypothetical protein	-	-	-	-
ABW25374.1	AM1_0288	0.580796	0.0484045	HNH endonuclease family protein	L	-	-	-
ABW31129.1	AM1_6197	-0.567988	0.0484359	transposase	L	-	-	-
ABW26674.1	AM1_1653	0.338975	0.0484576	conserved hypothetical protein	S	-	-	-
ABW25137.1	AM1_0049	-0.70397	0.0486509	nucleoside-diphosphate-sugar epimerase putative	GM	-	-	-
ABW30609.1	AM1_5662	-0.245368	0.0489729	D- repair protein RadA	O	-	ko:K04485	-
ABW32150.1	AM1_C0215	-2.63094	0.0490649	Phycobilisome 32.1 kDa linker polypeptide	H	GO:0005575,GO:0005622,GO:0005623,GO:0009579,GO:0016020,GO:0034357,GO:0042651,GO:0044424,GO:0044436,GO:0044464	ko:K02286	ko00196,ko01100,map00196,map01100
ABW27349.1	AM1_2339	0.76634	0.0493101	conserved hypothetical protein	S	-	-	-
ABW27402.1	AM1_2392	0.301251	0.0493272	conserved hypothetical protein	S	-	-	-
ABW28523.1	AM1_3533	-1.06873	0.049525	ammonium transporter	P	-	ko:K03320	-
ABW28882.1	AM1_3897	-0.262958	0.0495536	ATP adenylyltransferase putative	F	-	ko:K00988	ko00230,map00230
ABW28488.1	AM1_3498	-0.271976	0.0495939	diguanylate cyclase (GGDEF) domain protein	T	-	-	-
ABW31901.1	AM1_B0179	0.317688	0.0497291	dihydroorotase multifunctio-l complex type	F	-	ko:K01465	ko00240,ko01100,map00240,map01100
ABW27471.1	AM1_2463	-0.390658	0.0499728	Alcohol dehydroge-se Zn-binding family putative	C	-	ko:K00121	ko00010,ko00071,ko00350,ko00625,ko00626,ko00680,ko00830,ko00980,ko00982,ko01100,ko01110,ko01120,ko01130,ko01200,ko01220,ko05204,map00010,map00071,map00350,map00625,map00626,map00680,map00830,map00980,map00982,map01100,map01110,map01120,map01130,map01200,map01220,map05204
ABW32012.1	AM1_B0293	0.318627	0.0499728	hypothetical protein	KL	-	-	-
ABW32311.1	AM1_C0001	-0.623224	0.0499728	conserved domain protein	S	-	-	-
